# Supplementary material for: The relationship between depression and benign prostatic hyperplasia in middle-aged and elderly men in India: a large-scale population study
Source: BMC Public Health. 2023 Nov 3;23:2152. doi: 10.1186/s12889-023-17027-2 (PMC10625190; doi:10.1186/s12889-023-17027-2)
Supplement: Supplementary file 1 — Additional file 1. [file 12889_2023_17027_MOESM1_ESM.xlsx]

## Sheet: Sheet 1
TableS1: Supplementary data
prim_key	hhid.x	stateid.x	state.x	ssuid.x	BPH	fs701	fs702	fs703	fs704	fs705	fs706	fs707	fs708	fs709	fs710	depression_quality	depression_class	age	education_level	caste_tribe	marital_status	tobacco_consumption	alcohol_consumption	physical_activity	BMI_a	Hypertension	Diabetes	Tumor	Chronic_lung_disease	Chronic_heart_diseases	Stroke	Bone_or_joint_diseases	Neurological_or_psychiatric_problem	High_cholesterol	residence
101000100040101	101000100040100	1	Jammu and Kashmir	1	No	1	2	1	3	4	3	1	1	3	4	13	2	70	Never	No or other caste	Married	Never	Never	never	underweight	yes	no	no	no	yes	no	yes	no	no	Rural
101000100130101	101000100130100	1	Jammu and Kashmir	1	No	2	1	2	2	2	2	1	2	2	2	8	1	54	Secondary and higher secondary	No or other caste	Married	Never	Never	sometimes	normal	no	no	no	no	no	no	no	no	no	Rural
101000100320101	101000100320100	1	Jammu and Kashmir	1	No	2	1	3	1	2	1	1	3	2	2	8	1	50	Secondary and higher secondary	No or other caste	Married	Never	Never	sometimes	overweight	yes	no	no	no	no	no	yes	no	no	Rural
101000100590101	101000100590100	1	Jammu and Kashmir	1	No	1	1	2	1	3	1	1	2	2	3	7	1	72	Never	No or other caste	Married	moderate	Never	never	normal	yes	no	no	no	yes	no	no	no	no	Rural
101000100760101	101000100760100	1	Jammu and Kashmir	1	No	2	2	3	1	3	1	1	3	2	2	10	2	49	Never	No or other caste	Married	light	Never	frequent	normal	yes	no	no	no	no	no	no	no	no	Rural
101000101040101	101000101040100	1	Jammu and Kashmir	1	No	1	1	2	1	1	1	1	1	2	2	3	1	61	Secondary and higher secondary	No or other caste	Married	Never	Never	never	normal	yes	no	no	no	no	no	no	yes	no	Rural
101000101890107	101000101890100	1	Jammu and Kashmir	1	Yes	2	2	1	1	3	1	1	1	2	2	6	1	69	Middle school or under	No or other caste	Widowed	moderate	Never	never	normal	no	no	no	no	no	no	no	no	no	Rural
101000102490101	101000102490100	1	Jammu and Kashmir	1	No	3	1	3	1	3	1	1	4	4	3	14	2	61	Middle school or under	No or other caste	Married	Never	Never	never	normal	no	no	no	no	no	no	no	no	no	Rural
101000103350101	101000103350100	1	Jammu and Kashmir	1	No	1	1	1	1	4	3	1	1	1	2	6	1	54	Secondary and higher secondary	No or other caste	Married	light	Never	seldom		yes	no	no	no	no	no	no	no	no	Rural
101000103550101	101000103550100	1	Jammu and Kashmir	1	No	2	2	2	1	2	1	1	1	3	3	8	1	76	Middle school or under	No or other caste	Widowed	light	Never	never	overweight	no	no	no	no	no	no	no	no	no	Rural
101000103690101	101000103690100	1	Jammu and Kashmir	1	No	1	1	2	1	3	1	1	1	3	4	8	1	60	Middle school or under	No or other caste	Married	light	Never	seldom	overweight	no	no	no	no	no	no	no	no	no	Rural
101000104240101	101000104240100	1	Jammu and Kashmir	1	No	3	1	2	1	1	1	1	3	1	1	5	1	58	Secondary and higher secondary	No or other caste	Married	Never	Never	sometimes	normal	no	no	no	no	no	no	no	no	no	Rural
101000200050101	101000200050100	1	Jammu and Kashmir	2	No	2	1	4	1	3	2	1	1	2	4	11	2	78	Middle school or under	No or other caste	Married	moderate	Never	never	normal	yes	no	no	no	no	no	no	no	no	Rural
101000200210101	101000200210100	1	Jammu and Kashmir	2	No	1	1	3	1	3	1	1	1	2	1	5	1	46	Secondary and higher secondary	No or other caste	Married	Never	Never	frequent	normal	no	no	no	no	no	no	no	no	no	Rural
101000200270101	101000200270100	1	Jammu and Kashmir	2	No	2	1	2	1	3	2	1	2	3	4	11	2	48	Secondary and higher secondary	No or other caste	Widowed	Never	Never	seldom	overweight	no	no	no	no	no	no	no	no	no	Rural
101000200340101	101000200340100	1	Jammu and Kashmir	2	No	1	1	2	1	3	1	1	1	2	4	7	1	46	Secondary and higher secondary	No or other caste	Married	Never	Never	frequent	normal	no	no	no	no	no	no	no	no	no	Rural
101000200470101	101000200470100	1	Jammu and Kashmir	2	No	2	1	2	4	3	4	4	4	3	3	20	2	72	Secondary and higher secondary	No or other caste	Married	Never	Never	never	normal	yes	no	no	no	no	no	yes	no	no	Rural
101000200740101	101000200740100	1	Jammu and Kashmir	2	No	4	1	2	4	3	4	4	4	3	3	22	2	61	Never	No or other caste	Widowed	vigorous	Never	sometimes	normal	no	no	no	no	no	no	no	no	no	Rural
101000201190106	101000201190100	1	Jammu and Kashmir	2	No	2	1	3	1	3	1	1	1	3	3	9	1	82	Never	No or other caste	Widowed	vigorous	Never	never	overweight	no	no	no	no	no	no	no	no	no	Rural
101000201360103	101000201360100	1	Jammu and Kashmir	2	Yes	3	1	2	1	2	1	1	1	2	2	6	1	46	Secondary and higher secondary	No or other caste	Others	light	Never	seldom	normal	no	no	no	no	no	no	no	yes	no	Rural
101000201360101	101000201360100	1	Jammu and Kashmir	2	No	1	2	3	1	2	1	1	1	2	3	7	1	78	Never	No or other caste	Married	light	Never	never	underweight	no	no	no	no	no	no	no	no	no	Rural
101000202440101	101000202440100	1	Jammu and Kashmir	2	No	2	1	2	1	4	2	1	1	4	4	12	2	84	Never	No or other caste	Married	moderate	Never	never	underweight	yes	no	no	no	no	no	no	no	no	Rural
101000203010101	101000203010100	1	Jammu and Kashmir	2	No	1	1	1	2	2	1	1	2	1	3	5	1	64	Never	No or other caste	Married	vigorous	Never	never	overweight	yes	no	no	no	no	no	no	no	no	Rural
101000203460101	101000203460100	1	Jammu and Kashmir	2	No	1	1	2	1	4	1	1	1	2	3	7	1	52	Never	No or other caste	Married	light	Never	sometimes	normal	yes	no	no	no	no	no	no	no	no	Rural
101000300030201	101000300030200	1	Jammu and Kashmir	3	No	2	1	2	1	2	1	1	2	2	2	6	1	63	Never	No or other caste	Married	vigorous	Never	sometimes	normal	yes	no	no	no	no	no	yes	no	no	Rural
101000300260101	101000300260100	1	Jammu and Kashmir	3	No	1	1	3	1	4	2	1	2	2	2	9	1	52	Middle school or under	Other backward class	Married	light	Never	never	overweight	no	no	no	no	no	no	no	no	no	Rural
101000300920101	101000300920100	1	Jammu and Kashmir	3	No	3	2	3	1	3	1	2	4	3	3	15	2	46	Never	No or other caste	Married	Never	Never	never	normal	no	no	no	no	no	no	no	no	no	Rural
101000301080101	101000301080100	1	Jammu and Kashmir	3	No	2	1	2	1	2	2	1	2	1	2	6	1	52	Secondary and higher secondary	No or other caste	Married	light	Never	seldom	normal	yes	no	no	no	yes	no	no	no	no	Rural
101000301450201	101000301450200	1	Jammu and Kashmir	3	No	2	1	2	1	2	2	1	2	2	2	7	1	78	Never	No or other caste	Married	light	Never	seldom	underweight	no	no	no	no	no	no	no	no	no	Rural
101000301840101	101000301840100	1	Jammu and Kashmir	3	No	1	1	2	1	4	1	1	1	1	1	4	1	72	Above higher secondary	No or other caste	Married	light	Never	never	normal	no	no	no	no	yes	no	no	no	no	Rural
101000302140101	101000302140100	1	Jammu and Kashmir	3	No	1	2	2	2	3	1	1	2	2	3	9	1	73	Secondary and higher secondary	Other backward class	Married	Never	Never	never		yes	no	no	no	no	no	yes	no	no	Rural
101000302250106	101000302250100	1	Jammu and Kashmir	3	No	3	1	2	1	3	1	1	4	2	2	10	2	70	Never	No or other caste	Others	Never	Never	never	normal	no	no	no	no	no	no	no	no	no	Rural
101000303240201	101000303240200	1	Jammu and Kashmir	3	No	1	1	2	1	2	1	1	1	2	3	5	1	62	Never	Other backward class	Widowed	moderate	Never	never	underweight	no	no	no	no	no	no	no	no	no	Rural
101000400040101	101000400040100	1	Jammu and Kashmir	4	No	2	1	2	1	4	1	1	1	2	3	8	1	85	Never	No or other caste	Married	Never	Never	seldom	normal	no	no	no	no	no	no	no	no	no	Rural
101000400070107	101000400070100	1	Jammu and Kashmir	4	No	4	4	4	1	4	2	1	4	1	4	19	2	68	Never	No or other caste	Married	Never	Never	never	normal	no	no	no	no	no	no	yes	no	no	Rural
101000400120101	101000400120100	1	Jammu and Kashmir	4	No	1	2	2	1	3	1	1	1	3	3	8	1	52	Never	No or other caste	Married	light	Never	never		yes	no	no	no	no	no	no	no	no	Rural
101000400140101	101000400140100	1	Jammu and Kashmir	4	No	1	2	2	1	4	1	2	1	4	4	12	2	73	Middle school or under	No or other caste	Married	light	Never	seldom	normal	no	no	no	no	no	no	no	no	no	Rural
101000400430201	101000400430200	1	Jammu and Kashmir	4	No	2	1	2	1	3	1	1	1	2	3	7	1	70	Never	No or other caste	Married	light	Never	never	normal	yes	no	no	no	no	no	no	no	no	Rural
101000400610101	101000400610100	1	Jammu and Kashmir	4	No	1	1	1	1	2	1	1	2	2	2	4	1	67	Secondary and higher secondary	No or other caste	Married	light	Never	sometimes	normal	no	no	no	no	no	no	no	no	no	Rural
101000400930101	101000400930100	1	Jammu and Kashmir	4	No	2	2	2	1	4	4	1	4	2	3	15	2	50	Middle school or under	No or other caste	Married	light	Never	never	underweight	no	no	no	no	no	no	yes	no	no	Rural
101000401530101	101000401530100	1	Jammu and Kashmir	4	No	1	1	2	1	2	2	1	2	4	1	7	1	74	Never	No or other caste	Widowed	moderate	Never	never	overweight	yes	no	no	no	no	no	no	no	no	Rural
101000402170101	101000402170100	1	Jammu and Kashmir	4	No	2	1	2	1	4	2	1	1	4	4	12	2	68	Never	No or other caste	Widowed	moderate	Never	never	normal	no	no	no	no	no	no	no	no	no	Rural
101000402690101	101000402690100	1	Jammu and Kashmir	4	Yes	1	2	1	1	4	1	2	2	3	3	10	2	54	Middle school or under	No or other caste	Married	light	Never	never		no	no	no	no	no	no	no	no	no	Rural
101000402840101	101000402840100	1	Jammu and Kashmir	4	No	2	3	3	1	3	4	3	2	1	4	16	2	60	Never	No or other caste	Widowed	moderate	Never	never	normal	no	no	no	no	no	no	no	no	no	Rural
101000403060101	101000403060100	1	Jammu and Kashmir	4	No	4	1	2	1	1	2	2	1	4	1	9	1	75	Above higher secondary	No or other caste	Married	Never	Never	never	normal	no	yes	no	no	no	no	no	no	no	Rural
101000403180201	101000403180200	1	Jammu and Kashmir	4	No	1	1	2	1	1	1	1	1	4	3	6	1	65	Secondary and higher secondary	No or other caste	Married	light	Never	seldom		no	no	no	no	no	no	no	no	no	Rural
101000403420201	101000403420200	1	Jammu and Kashmir	4	No	3	1	3	1	3	2	1	1	3	2	10	2	55	Never	No or other caste	Married	vigorous	Never	sometimes	overweight	no	no	no	no	no	no	no	yes	no	Rural
101000500100101	101000500100100	1	Jammu and Kashmir	5	No	1	1	2	1	3	1	1	1	3	2	6	1	58	Middle school or under	No or other caste	Married	Never	Never	seldom	normal	no	no	no	no	no	no	no	no	no	Rural
101000500150101	101000500150100	1	Jammu and Kashmir	5	No	1	1	2	1	2	1	3	3	2	1	7	1	48	Never	Other backward class	Married	light	Never	sometimes	normal	no	no	no	no	no	no	no	no	no	Rural
101000500370101	101000500370100	1	Jammu and Kashmir	5	No	2	2	3	1	4	1	1	1	2	3	10	2	84	Never	No or other caste	Married	light	Never	never	normal	yes	no	no	no	no	yes	no	no	no	Rural
101000500490101	101000500490100	1	Jammu and Kashmir	5	No	1	1	2	1	3	2	1	1	3	4	9	1	50	Middle school or under	No or other caste	Married	moderate	Never	seldom	overweight	yes	no	no	no	no	no	no	no	no	Rural
101000500930101	101000500930100	1	Jammu and Kashmir	5	No	1	1	2	1	2	1	1	1	3	3	6	1	65	Secondary and higher secondary	Other backward class	Married	light	Never	never		yes	no	no	no	no	no	yes	no	no	Rural
101000501180101	101000501180100	1	Jammu and Kashmir	5	No	1	2	2	3	3	2	3	1	2	3	12	2	64	Never	No or other caste	Married	light	Never	never	overweight	yes	no	no	no	no	no	no	no	no	Rural
101000501870101	101000501870100	1	Jammu and Kashmir	5	No	3	2	4	1	4	2	3	4	3	4	20	2	46	Secondary and higher secondary	Other backward class	Married	Never	Never	never	normal	no	no	no	no	no	no	no	no	no	Rural
101000502010101	101000502010100	1	Jammu and Kashmir	5	No	1	1	1	1	3	1	1	1	2	3	5	1	46	Secondary and higher secondary	Other backward class	Married	Never	Never	never	overweight	no	no	no	no	no	no	yes	no	no	Rural
101000502440201	101000502440200	1	Jammu and Kashmir	5	No	2	2	1	1	3	3	2	1	4	4	13	2	59	Never	Other backward class	Married	light	Never	never	normal	yes	no	no	no	no	yes	no	no	no	Rural
101000502750201	101000502750200	1	Jammu and Kashmir	5	No	1	1	1	1	3	4	2	3	3	4	13	2	65	Secondary and higher secondary	No or other caste	Married	Never	Never	seldom		no	no	no	no	no	no	no	no	no	Rural
101000503020101	101000503020100	1	Jammu and Kashmir	5	No	1	1	2	1	1	1	1	3	1	1	3	1	59	Above higher secondary	Other backward class	Married	light	Never	seldom	overweight	no	no	no	no	no	no	no	no	no	Rural
101000503020107	101000503020100	1	Jammu and Kashmir	5	No	2	1	1	1	1	1	1	2	1	1	2	1	85	Never	Other backward class	Married	Never	Never	never	overweight	no	no	no	no	no	no	no	no	no	Rural
101000503220101	101000503220100	1	Jammu and Kashmir	5	No	1	1	2	1	3	1	1	1	3	3	7	1	63	Never	Scheduled trible	Married	Never	Never	sometimes	normal	no	no	no	no	no	no	no	no	no	Rural
101000600020101	101000600020100	1	Jammu and Kashmir	6	No	2	2	4	2	3	2	2	1	2	2	12	2	62	Middle school or under	No or other caste	Married	Never	Never	never	overweight	yes	no	no	no	no	no	yes	no	no	Rural
101000600080101	101000600080100	1	Jammu and Kashmir	6	No	1	1	2	1	4	1	1	1	2	2	6	1	46	Secondary and higher secondary	No or other caste	Married	light	Never	frequent	underweight	no	no	no	no	no	no	yes	no	no	Rural
101000600260101	101000600260100	1	Jammu and Kashmir	6	No	1	1	2	1	3	1	1	2	3	2	7	1	80	Middle school or under	No or other caste	Married	light	Never	never	normal	yes	no	no	no	no	no	yes	no	no	Rural
101000600380101	101000600380100	1	Jammu and Kashmir	6	No	4	4	2	2	4	4	2	2	2	3	19	2	69	Above higher secondary	No or other caste	Widowed	light	Never	never	normal	no	no	no	no	no	no	no	no	no	Rural
101000600450101	101000600450100	1	Jammu and Kashmir	6	No	1	1	2	1	3	2	1	3	4	2	10	2	65	Middle school or under	No or other caste	Married	light	Never	never	normal	no	yes	no	no	yes	no	no	no	no	Rural
101000600540101	101000600540100	1	Jammu and Kashmir	6	No	1	2	1	1	2	1	1	1	3	2	5	1	67	Never	No or other caste	Married	light	Never	never	normal	no	no	no	no	no	no	no	no	no	Rural
101000600980101	101000600980100	1	Jammu and Kashmir	6	No	1	1	1	1	4	1	1	1	4	4	9	1	60	Never	No or other caste	Married	light	Never	never		yes	no	no	no	no	no	yes	no	no	Rural
101000601340101	101000601340100	1	Jammu and Kashmir	6	No	1	1	2	1	4	2	1	1	4	3	10	2	79	Above higher secondary	No or other caste	Married	Never	Never	never	overweight	no	no	no	no	no	no	yes	no	no	Rural
101000601530101	101000601530100	1	Jammu and Kashmir	6	No	1	1	1	1	1	1	1	2	2	1	2	1	49	Secondary and higher secondary	No or other caste	Married	Never	Never	never		no	no	no	no	no	no	yes	no	no	Rural
101000602190101	101000602190100	1	Jammu and Kashmir	6	No	1	2	1	1	3	2	1	2	4	2	9	1	53	Middle school or under	No or other caste	Married	light	Never	never	normal	no	no	no	no	no	no	no	no	no	Rural
101000700010101	101000700010100	1	Jammu and Kashmir	7	No	1	2	3	1	3	1	2	1	1	1	6	1	78	Never	No or other caste	Married	Never	Never	never	normal	yes	no	no	no	no	no	no	no	no	Rural
101000700050101	101000700050100	1	Jammu and Kashmir	7	No	1	2	1	1	3	1	1	1	4	3	8	1	61	Middle school or under	No or other caste	Married	light	Never	never	overweight	yes	yes	no	no	no	no	no	no	yes	Rural
101000700060401	101000700060400	1	Jammu and Kashmir	7	No	1	2	2	1	3	2	1	1	3	3	9	1	55	Never	No or other caste	Married	light	Never	never	normal	no	no	no	no	no	no	no	no	no	Rural
101000700060406	101000700060400	1	Jammu and Kashmir	7	No	1	1	1	1	4	4	1	1	3	3	10	2	75	Never	No or other caste	Widowed	light	Never	never	overweight	yes	no	no	no	no	no	no	no	no	Rural
101000700150101	101000700150100	1	Jammu and Kashmir	7	No	1	1	1	1	4	1	1	1	2	2	5	1	50	Middle school or under	No or other caste	Married	light	Never	frequent	overweight	no	no	no	no	no	no	no	no	no	Rural
101000700190101	101000700190100	1	Jammu and Kashmir	7	No	1	1	1	1	3	2	1	1	4	4	9	1	69	Never	No or other caste	Married	light	Never	never	underweight	no	no	yes	no	no	no	no	no	no	Rural
101000700350101	101000700350100	1	Jammu and Kashmir	7	No	1	1	2	1	4	1	1	1	3	2	7	1	70	Never	No or other caste	Married	Never	Never	never	normal	yes	no	no	no	no	no	yes	no	no	Rural
101000700690101	101000700690100	1	Jammu and Kashmir	7	No	1	1	1	1	4	1	1	1	3	1	5	1	51	Secondary and higher secondary	No or other caste	Married	light	Never	frequent	underweight	no	no	no	no	no	no	no	no	no	Rural
101000701160101	101000701160100	1	Jammu and Kashmir	7	No	2	2	3	1	3	2	1	1	3	2	10	2	49	Never	No or other caste	Married	light	Never	never	normal	no	no	no	no	no	no	no	no	no	Rural
101000701580101	101000701580100	1	Jammu and Kashmir	7	No	2	3	2	1	3	2	1	2	3	3	12	2	47	Never	No or other caste	Married	light	Never	never	normal	yes	yes	no	no	no	no	no	no	yes	Rural
101000701870105	101000701870100	1	Jammu and Kashmir	7	No	1	2	1	1	4	2	1	1	4	3	10	2	62	Never	No or other caste	Married	light	Never	never	normal	yes	no	no	no	no	no	no	no	no	Rural
101000701930101	101000701930100	1	Jammu and Kashmir	7	No	2	1	2	1	3	2	1	1	3	2	8	1	46	Never	No or other caste	Married	Never	Never	never	normal	no	no	no	no	no	no	no	no	no	Rural
101000702010101	101000702010100	1	Jammu and Kashmir	7	No	1	1	4	1	3	1	1	1	2	2	7	1	56	Never	No or other caste	Married	light	Never	never	underweight	no	no	no	no	no	no	no	no	no	Rural
101000702290206	101000702290200	1	Jammu and Kashmir	7	No	2	2	1	1	3	1	3	2	3	3	11	2	69	Never	No or other caste	Married	light	Never	never	normal	no	no	no	no	no	no	no	no	no	Rural
101000800120205	101000800120200	1	Jammu and Kashmir	8	No	2	1	2	1	3	1	1	2	1	3	7	1	68	Never	Other backward class	Widowed	light	Never	sometimes	normal	yes	no	no	no	no	no	no	no	no	Rural
101000800250101	101000800250100	1	Jammu and Kashmir	8	No	1	1	3	1	3	1	2	1	2	2	7	1	49	Never	Other backward class	Married	light	Never	frequent	normal	no	no	no	no	no	no	yes	no	no	Rural
101000800370101	101000800370100	1	Jammu and Kashmir	8	No	1	1	1	1	4	1	1	2	3	2	7	1	72	Never	No or other caste	Married	light	Never	never	normal	no	no	no	no	no	no	no	no	no	Rural
101000800400101	101000800400100	1	Jammu and Kashmir	8	No	1	1	1	1	4	1	1	1	4	4	9	1	66	Secondary and higher secondary	No or other caste	Married	light	Never	never	overweight	yes	no	no	no	no	no	no	no	no	Rural
101000800560101	101000800560100	1	Jammu and Kashmir	8	No	1	2	2	1	3	1	3	2	3	3	11	2	53	Middle school or under	No or other caste	Married	light	Never	sometimes		no	no	no	no	no	no	no	no	no	Rural
101000800640114	101000800640100	1	Jammu and Kashmir	8	No	2	3	3	2	3	3	2	2	3	4	17	2	63	Never	No or other caste	Others	light	Never	never		no	no	no	no	no	no	no	no	no	Rural
101000800640101	101000800640100	1	Jammu and Kashmir	8	No	3	2	2	1	3	2	2	2	2	3	12	2	79	Never	No or other caste	Married	light	Never	never	overweight	yes	no	no	no	no	no	yes	no	no	Rural
101000800740101	101000800740100	1	Jammu and Kashmir	8	No	2	2	3	4	3	2	1	2	2	3	14	2	68	Middle school or under	No or other caste	Widowed	light	Never	never	underweight	no	no	no	no	yes	no	no	no	no	Rural
101000800810101	101000800810100	1	Jammu and Kashmir	8	No	2	2	2	1	3	1	1	1	3	3	9	1	58	Secondary and higher secondary	Other backward class	Married	light	Never	never	overweight	yes	no	no	no	no	no	no	no	no	Rural
101000800910101	101000800910100	1	Jammu and Kashmir	8	No	1	1	1	2	3	1	1	1	4	4	9	1	51	Middle school or under	Other backward class	Married	light	Never	never	normal	no	no	no	yes	no	no	yes	no	no	Rural
101000801650101	101000801650100	1	Jammu and Kashmir	8	No	1	1	1	1	3	1	1	1	3	3	6	1	59	Middle school or under	No or other caste	Married	light	Never	never	normal	yes	yes	no	no	no	no	yes	no	no	Rural
101000801710101	101000801710100	1	Jammu and Kashmir	8	No	1	1	2	1	4	1	1	1	1	1	4	1	60	Secondary and higher secondary	No or other caste	Married	light	Never	seldom	normal	no	no	no	no	no	no	no	no	no	Rural
101000801860101	101000801860100	1	Jammu and Kashmir	8	No	1	1	4	1	4	1	1	3	3	2	11	2	57	Middle school or under	No or other caste	Married	light	Never	frequent	overweight	no	no	no	no	no	no	yes	no	no	Rural
101000802060101	101000802060100	1	Jammu and Kashmir	8	No	1	1	1	1	4	1	1	1	4	4	9	1	65	Never	No or other caste	Married	light	Never	never	normal	yes	no	no	yes	no	no	yes	no	no	Rural
101000802590101	101000802590100	1	Jammu and Kashmir	8	No	2	2	2	1	3	1	2	2	2	3	10	2	75	Secondary and higher secondary	No or other caste	Widowed	Never	Never	never	underweight	no	no	no	yes	yes	no	no	no	no	Rural
101000900040101	101000900040100	1	Jammu and Kashmir	9	No	1	1	2	1	2	1	1	3	2	2	6	1	56	Middle school or under	No or other caste	Married	light	Never	never	overweight	no	no	no	no	no	no	no	no	no	Rural
101000900170101	101000900170100	1	Jammu and Kashmir	9	No	1	1	1	1	1	1	4	2	1	1	4	1	45	Above higher secondary	No or other caste	Married	Never	Never	frequent	overweight	no	no	no	no	no	no	no	no	no	Rural
101000900190107	101000900190100	1	Jammu and Kashmir	9	No	1	2	2	1	3	1	1	1	3	2	7	1	73	Never	No or other caste	Others	Never	Never	never	normal	yes	no	no	no	yes	no	no	no	no	Rural
101000900580101	101000900580100	1	Jammu and Kashmir	9	No	2	3	2	2	3	2	3	2	2	3	14	2	48	Never	No or other caste	Married	Never	Never	never	overweight	yes	no	no	no	no	no	no	no	no	Rural
101000900730107	101000900730100	1	Jammu and Kashmir	9	No	3	1	2	1	2	2	3	4	2	3	13	2	72	Never		Widowed	light	Never	never	normal	yes	no	no	no	no	no	no	no	no	Rural
101000900780101	101000900780100	1	Jammu and Kashmir	9	No	1	1	2	1	2	4	3	4	3	4	15	2	67	Never	No or other caste	Widowed	light	Never	sometimes		yes	no	no	no	no	no	no	no	no	Rural
101000901270101	101000901270100	1	Jammu and Kashmir	9	No	1	1	2	1	4	1	1	2	1	2	6	1	48	Middle school or under	Other backward class	Married	light	Never	frequent	normal	no	no	no	no	no	no	yes	no	no	Rural
101000901410101	101000901410100	1	Jammu and Kashmir	9	No	1	3	3	1	4	2	3	1	2	3	13	2	46	Never	No or other caste	Married	light	Never	frequent	overweight	yes	yes	no	no	yes	no	yes	no	yes	Rural
101000901890101	101000901890100	1	Jammu and Kashmir	9	No	1	1	1	1	1	2	4	1	1	1	4	1	50	Above higher secondary	No or other caste	Married	Never	Never	seldom	normal	no	no	no	no	no	no	no	no	no	Rural
101000902370101	101000902370100	1	Jammu and Kashmir	9	Yes	2	4	4	3	3	1	1	1	3	1	13	2	48	Never	No or other caste	Married	light	Never	never	normal	yes	no	no	no	no	no	no	no	no	Rural
101000902520101	101000902520100	1	Jammu and Kashmir	9	No	2	2	3	1	1	1	2	2	3	2	9	1	59	Middle school or under	No or other caste	Married	light	Never	never	normal	yes	no	no	no	no	no	yes	no	no	Rural
101000902690101	101000902690100	1	Jammu and Kashmir	9	No	2	2	2	1	2	1	1	2	3	2	8	1	46	Middle school or under	No or other caste	Married	light	Never	frequent	normal	no	no	no	no	no	no	no	no	no	Rural
101000902810101	101000902810100	1	Jammu and Kashmir	9	No	3	2	2	2	2	2	2	2	2	3	12	2	51	Never	No or other caste	Married	Never	Never	never	normal	no	no	no	no	yes	no	no	no	no	Rural
101001000100101	101001000100100	1	Jammu and Kashmir	10	No	1	1	2	1	2	1	1	2	2	2	5	1	68	Never	Other backward class	Married	light	Never	never	normal	yes	no	no	no	no	no	no	no	no	Rural
101001000180101	101001000180100	1	Jammu and Kashmir	10	No	1	1	1	1	4	1	1	1	3	3	7	1	56	Never	No or other caste	Married	light	Never	never		yes	no	no	no	no	no	yes	no	no	Rural
101001000240101	101001000240100	1	Jammu and Kashmir	10	No	1	1	1	2	3	2	1	3	2	2	8	1	60	Secondary and higher secondary	No or other caste	Married	light	Never	seldom	underweight	no	no	no	yes	no	no	no	no	no	Rural
101001000250101	101001000250100	1	Jammu and Kashmir	10	No	1	3	2	1	4	3	1	2	4	3	14	2	45	Middle school or under	No or other caste	Married	light	Never	never	normal	no	no	no	no	no	no	no	no	no	Rural
101001000300101	101001000300100	1	Jammu and Kashmir	10	No	1	1	1	1	4	1	1	1	2	2	5	1	66	Middle school or under	Other backward class	Married	light	Never	seldom	normal	no	no	no	no	no	no	no	no	no	Rural
101001000900101	101001000900100	1	Jammu and Kashmir	10	No	1	1	2	1	4	1	2	3	3	3	11	2	58	Middle school or under	No or other caste	Married	light	Never	sometimes	normal	no	no	no	no	no	no	yes	no	no	Rural
101001001660101	101001001660100	1	Jammu and Kashmir	10	No	3	3	2	1	3	2	3	2	3	2	14	2	70	Secondary and higher secondary	No or other caste	Married	light	Never	never	normal	no	no	no	no	no	no	no	no	no	Rural
101001002590101	101001002590100	1	Jammu and Kashmir	10	No	1	1	1	1	4	1	1	1	3	3	7	1	51	Never	No or other caste	Married	light	Never	never		no	no	no	no	no	no	yes	no	no	Rural
101001003070101	101001003070100	1	Jammu and Kashmir	10	No	1	1	2	2	2	1	2	2	2	2	7	1	47	Middle school or under	Other backward class	Married	light	Never	seldom	normal	no	no	no	no	no	no	yes	no	no	Rural
101001003520101	101001003520100	1	Jammu and Kashmir	10	No	1	1	2	1	4	2	1	1	4	4	11	2	80	Never	No or other caste	Widowed	light	Never	never	normal	no	no	no	no	no	no	yes	no	no	Rural
101001003900106	101001003900100	1	Jammu and Kashmir	10	Yes	2	2	2	1	3	4	2	2	2	3	13	2	73	Never	No or other caste	Widowed	light	Never	never	overweight	yes	no	no	yes	no	no	no	no	no	Rural
101001004380101	101001004380100	1	Jammu and Kashmir	10	No	2	2	1	1	4	1	1	1	4	4	11	2	63	Middle school or under	No or other caste	Married	light	Never	never	normal	no	no	no	no	no	no	no	no	no	Rural
101001004750101	101001004750100	1	Jammu and Kashmir	10	No	1	1	1	1	4	1	1	1	2	2	5	1	56	Middle school or under	Other backward class	Married	light	Never	never	overweight	no	no	no	no	no	no	yes	no	no	Rural
101001100110101	101001100110100	1	Jammu and Kashmir	11	No	1	2	1	1	4	2	2	1	3	2	9	1	69	Never	No or other caste	Married	light	Never	never	normal	no	no	no	yes	no	no	no	no	no	Rural
101001100490101	101001100490100	1	Jammu and Kashmir	11	No	1	1	2	1	3	1	2	2	2	3	8	1	65	Middle school or under	No or other caste	Married	light	Never	never	overweight	yes	no	no	no	no	no	yes	no	no	Rural
101001100790101	101001100790100	1	Jammu and Kashmir	11	No	1	1	1	1	4	1	1	1	3	2	6	1	48	Secondary and higher secondary	No or other caste	Married	light	Never	frequent	overweight	no	no	no	no	no	no	no	no	no	Rural
101001100870101	101001100870100	1	Jammu and Kashmir	11	No	2	2	1	1	3	2	3	2	2	2	10	2	80	Never	No or other caste	Married	light	Never	never	underweight	no	no	no	no	no	no	no	no	no	Rural
101001101470101	101001101470100	1	Jammu and Kashmir	11	No	1	3	3	1	3	2	1	1	4	3	12	2	45	Never	No or other caste	Married	light	Never	frequent	normal	no	no	no	no	no	no	no	no	no	Rural
101001101710101	101001101710100	1	Jammu and Kashmir	11	No	1	2	2	1	3	1	1	2	2	2	7	1	55	Middle school or under	No or other caste	Married	light	Never	frequent	normal	no	no	no	no	no	no	no	no	no	Rural
101001101760101	101001101760100	1	Jammu and Kashmir	11	No	1	1	3	1	4	1	1	1	2	2	7	1	46	Middle school or under	No or other caste	Married	light	Never	never	normal	no	no	no	no	yes	no	no	no	no	Rural
101001102370101	101001102370100	1	Jammu and Kashmir	11	No	1	1	1	1	4	1	1	3	2	3	8	1	45	Secondary and higher secondary	No or other caste	Married	Never	Never	never	normal	no	no	no	no	no	no	no	no	no	Rural
101001102530201	101001102530200	1	Jammu and Kashmir	11	No	2	2	2	1	4	1	2	1	3	3	11	2	55	Never	No or other caste	Married	light	Never	frequent	normal	no	no	no	no	no	no	no	no	no	Rural
101001200010107	101001200010100	1	Jammu and Kashmir	12	No	1	2	2	1	2	1	1	1	2	3	6	1	76	Middle school or under	No or other caste	Widowed	light	Never	never	overweight	yes	no	no	no	yes	no	yes	no	no	Rural
101001200160101	101001200160100	1	Jammu and Kashmir	12	Yes	1	1	2	1	2	1	1	3	3	3	8	1	57	Secondary and higher secondary	No or other caste	Married	light	Never	never	overweight	no	no	no	no	no	no	no	no	no	Rural
101001200210101	101001200210100	1	Jammu and Kashmir	12	No	1	2	2	1	4	2	1	1	4	2	10	2	81	Never	No or other caste	Married	Never	Never	never	normal	no	no	no	no	no	no	no	no	no	Rural
101001200420101	101001200420100	1	Jammu and Kashmir	12	No	2	1	1	1	2	2	1	2	2	3	7	1	49	Middle school or under	No or other caste	Married	light	Never	never	normal	no	no	no	no	no	no	no	no	no	Rural
101001200470101	101001200470100	1	Jammu and Kashmir	12	No	1	2	2	1	4	2	1	1	4	2	10	2	56	Middle school or under	No or other caste	Married	light	Never	sometimes	normal	no	no	no	no	no	no	no	no	no	Rural
101001200830101	101001200830100	1	Jammu and Kashmir	12	No	1	1	2	1	4	1	1	2	2	2	7	1	45	Middle school or under	No or other caste	Married	light	Never	frequent	normal	no	no	no	no	no	no	no	no	yes	Rural
101001201060101	101001201060100	1	Jammu and Kashmir	12	No	1	1	1	1	4	1	1	1	4	4	9	1	65	Above higher secondary	No or other caste	Married	light	Never	never	overweight	yes	no	no	no	no	no	yes	no	no	Rural
101001201210101	101001201210100	1	Jammu and Kashmir	12	No	1	2	1	1	4	2	1	1	4	2	9	1	45	Middle school or under	No or other caste	Married	light	Never	frequent	normal	no	no	yes	no	no	no	no	no	no	Rural
101001201340101	101001201340100	1	Jammu and Kashmir	12	No	1	2	2	2	3	3	3	2	2	3	13	2	73	Never	No or other caste	Married	Never	Never	never	normal	yes	no	no	no	no	no	no	no	no	Rural
101001201550101	101001201550100	1	Jammu and Kashmir	12	Yes	1	1	1	1	3	1	1	1	4	4	8	1	66	Never	No or other caste	Married	vigorous	Never	never	normal	yes	yes	no	no	no	no	yes	no	no	Rural
101001201600101	101001201600100	1	Jammu and Kashmir	12	No	1	2	1	2	3	1	1	3	2	3	9	1	75	Never	No or other caste	Married	light	Never	never	normal	yes	no	no	yes	no	no	no	no	no	Rural
101001201720101	101001201720100	1	Jammu and Kashmir	12	Yes	2	3	3	2	2	3	1	1	3	3	13	2	59	Never	No or other caste	Married	light	Never	never	overweight	yes	no	no	no	yes	no	yes	no	no	Rural
101001201790101	101001201790100	1	Jammu and Kashmir	12	No	3	3	2	2	3	2	3	3	2	3	16	2	63	Secondary and higher secondary	No or other caste	Married	light	Never	never	normal	no	no	no	no	no	no	no	yes	no	Rural
101001202160101	101001202160100	1	Jammu and Kashmir	12	No	1	1	2	1	4	1	1	2	2	2	7	1	47	Middle school or under	No or other caste	Married	light	Never	frequent	normal	no	no	no	no	no	no	no	no	no	Rural
101001202260101	101001202260100	1	Jammu and Kashmir	12	No	1	1	1	1	4	1	1	1	4	4	9	1	52	Secondary and higher secondary	No or other caste	Married	Never	Never	never	normal	yes	no	no	no	no	no	no	no	no	Rural
101001300030101	101001300030100	1	Jammu and Kashmir	13	No	1	1	1	1	4	1	1	2	2	2	6	1	60	Middle school or under	No or other caste	Married	light	Never	frequent	normal	no	no	no	no	no	no	no	no	no	Rural
101001300210101	101001300210100	1	Jammu and Kashmir	13	No	1	2	1	2	4	2	2	3	2	3	12	2	74	Never	No or other caste	Married	moderate	Never	never	underweight	yes	no	no	no	yes	no	no	no	no	Rural
101001300300101	101001300300100	1	Jammu and Kashmir	13	No	1	2	3	1	4	1	1	2	2	2	9	1	66	Never	No or other caste	Married	light	Never	never	underweight	no	no	no	no	no	no	yes	no	no	Rural
101001300340101	101001300340100	1	Jammu and Kashmir	13	No	1	1	1	1	4	1	1	1	3	3	7	1	45	Middle school or under	No or other caste	Married	Never	Never	never	overweight	no	no	no	no	no	no	yes	no	no	Rural
101001300440113	101001300440100	1	Jammu and Kashmir	13	No	1	1	1	2	4	2	1	2	4	3	11	2	67	Never	No or other caste	Married	light	Never	never	normal	no	no	no	no	no	no	no	no	no	Rural
101001300590106	101001300590100	1	Jammu and Kashmir	13	No	1	1	1	1	4	1	1	2	2	2	6	1	57	Never	No or other caste	Others	light	Never	frequent	normal	yes	no	no	no	no	no	no	no	no	Rural
101001300760101	101001300760100	1	Jammu and Kashmir	13	No	1	1	1	1	4	3	1	3	2	3	10	2	60	Never	No or other caste	Married	light	Never	never	normal	yes	no	no	no	no	no	no	no	no	Rural
101001301120101	101001301120100	1	Jammu and Kashmir	13	No	1	1	1	1	4	1	1	1	3	3	7	1	58	Middle school or under	No or other caste	Married	light	Never	never	overweight	yes	yes	no	no	no	no	no	no	yes	Rural
101001301420101	101001301420100	1	Jammu and Kashmir	13	No	2	2	2	1	3	1	1	1	4	3	10	2	47	Middle school or under	No or other caste	Married	light	Never	frequent	normal	no	no	no	no	no	no	no	no	no	Rural
101001301950101	101001301950100	1	Jammu and Kashmir	13	No	1	1	1	1	4	1	1	2	3	3	8	1	66	Never	No or other caste	Married	light	Never	never	normal	no	no	no	no	yes	no	yes	no	no	Rural
101001302120101	101001302120100	1	Jammu and Kashmir	13	No	1	1	1	1	4	1	2	2	3	3	9	1	58	Never	No or other caste	Married	light	Never	never	normal	yes	no	no	no	no	no	no	no	no	Rural
101001302260101	101001302260100	1	Jammu and Kashmir	13	No	2	2	1	1	4	2	1	1	4	3	11	2	53	Middle school or under	No or other caste	Married	light	Never	never	normal	yes	no	no	no	no	no	yes	no	no	Rural
101001303020101	101001303020100	1	Jammu and Kashmir	13	No	1	1	1	1	4	1	1	1	2	2	5	1	49	Middle school or under	No or other caste	Married	Never	Never	frequent	normal	no	no	no	no	no	no	yes	no	no	Rural
101001303170101	101001303170100	1	Jammu and Kashmir	13	No	1	1	1	1	3	1	1	1	4	4	8	1	70	Never	No or other caste	Others	light	Never	never	overweight	yes	no	no	no	no	no	yes	no	no	Rural
101001303360101	101001303360100	1	Jammu and Kashmir	13	No	2	2	2	2	3	3	1	1	4	4	14	2	48	Middle school or under	No or other caste	Married	light	Never	frequent	normal	no	no	no	no	no	no	no	no	no	Rural
101001303530101	101001303530100	1	Jammu and Kashmir	13	No	1	1	1	2	3	1	1	1	2	3	6	1	72	Never	No or other caste	Married	light	Never	never	normal	yes	no	no	no	no	no	no	no	no	Rural
101001304610101	101001304610100	1	Jammu and Kashmir	13	No	1	2	2	1	4	2	1	1	3	3	10	2	53	Never	No or other caste	Married	light	Never	frequent	overweight	no	no	no	no	no	no	no	no	no	Rural
101001400010101	101001400010100	1	Jammu and Kashmir	14	No	2	1	2	3	3	1	2	3	2	2	11	2	55	Secondary and higher secondary	Scheduled trible	Married	Never	Never	seldom	overweight	yes	no	no	no	no	no	no	no	no	Rural
101001400020301	101001400020300	1	Jammu and Kashmir	14	No	2	1	3	1	2	1	1	4	1	2	8	1	62	Never	Scheduled trible	Married	Never	Never	frequent	normal	no	no	no	no	no	no	no	no	no	Rural
101001400190101	101001400190100	1	Jammu and Kashmir	14	No	1	1	1	1	1	1	1	3	2	3	5	1	52	Secondary and higher secondary	Scheduled trible	Married	Never	Never	never	normal	no	yes	no	no	no	no	no	no	no	Rural
101001400250101	101001400250100	1	Jammu and Kashmir	14	No	1	2	3	1	3	2	3	2	2	2	11	2	66	Middle school or under	Scheduled trible	Widowed	Never	Never	never	normal	no	no	no	no	no	no	no	no	no	Rural
101001400260101	101001400260100	1	Jammu and Kashmir	14	No	1	2	1	2	4	2	2	1	2	3	10	2	78	Never	Scheduled trible	Married	moderate	Never	never	underweight	no	no	no	no	no	no	no	no	no	Rural
101001400260201	101001400260200	1	Jammu and Kashmir	14	No	2	1	2	1	3	1	1	4	1	2	8	1	46	Middle school or under	Scheduled trible	Married	moderate	Never	frequent	normal	no	no	no	no	no	no	no	no	no	Rural
101001400340101	101001400340100	1	Jammu and Kashmir	14	No	1	1	1	1	3	1	1	3	3	3	8	1	66	Never	Scheduled trible	Married	Never	Never	frequent	normal	no	no	no	no	no	no	no	no	no	Rural
101001400420101	101001400420100	1	Jammu and Kashmir	14	No	1	1	2	3	2	2	2	3	1	2	9	1	48	Middle school or under	Scheduled trible	Married	Never	Never	never	overweight	no	no	no	no	no	no	no	no	no	Rural
101001400570101	101001400570100	1	Jammu and Kashmir	14	No	1	2	1	2	1	3	3	4	2	1	10	2	52	Never	Scheduled trible	Married	moderate	Never	frequent	overweight	no	no	no	no	no	no	no	no	no	Rural
101001400660101	101001400660100	1	Jammu and Kashmir	14	No	3	1	3	1	2	1	1	4	1	2	9	1	64	Never	Scheduled trible	Married	Never	Never	frequent	normal	no	no	no	no	no	no	no	no	no	Rural
101001401390102	101001401390100	1	Jammu and Kashmir	14	No	1	1	1	1	1	1	1	1	1	2	1	1	56	Secondary and higher secondary	Scheduled trible	Married	Never	Never	never	overweight	no	no	no	no	no	no	no	no	no	Rural
101001401730101	101001401730100	1	Jammu and Kashmir	14	No	2	1	2	2	4	1	1	1	3	2	9	1	52	Never	Scheduled trible	Married	moderate	Never	never	overweight	no	no	no	no	no	no	no	no	no	Rural
101001402010101	101001402010100	1	Jammu and Kashmir	14	No	2	1	2	1	2	1	1	4	1	1	6	1	49	Middle school or under	Scheduled trible	Married	Never	Never	sometimes	normal	no	no	no	no	no	no	no	no	no	Rural
101001402550101	101001402550100	1	Jammu and Kashmir	14	No	1	1	2	1	3	3	3	2	2	3	11	2	62	Never	Scheduled trible	Widowed	moderate	Never	never	normal	no	no	no	no	no	no	no	no	no	Rural
101001402700101	101001402700100	1	Jammu and Kashmir	14	No	1	2	1	3	4	2	1	3	2	2	11	2	62	Middle school or under	Scheduled trible	Married	Never	Never	never	overweight	yes	no	no	no	no	no	yes	no	no	Rural
101001500030101	101001500030100	1	Jammu and Kashmir	15	No	1	2	2	1	2	3	2	2	1	4	10	2	69	Never	Scheduled trible	Married	moderate	Never	never		no	no	no	no	no	no	yes	no	no	Rural
101001500070101	101001500070100	1	Jammu and Kashmir	15	No	3	1	2	1	3	1	1	3	1	2	8	1	56	Never	Scheduled trible	Married	Never	Never	frequent	normal	no	no	no	no	no	no	yes	no	no	Rural
101001500080101	101001500080100	1	Jammu and Kashmir	15	No	3	1	2	1	2	1	1	1	2	3	7	1	66	Middle school or under	Scheduled trible	Married	light	Never	never	overweight	no	yes	no	no	no	no	no	no	no	Rural
101001500090101	101001500090100	1	Jammu and Kashmir	15	No	1	2	2	1	2	1	1	2	2	3	7	1	66	Never	Other backward class	Married	Never	Never	never	normal	no	no	no	yes	no	no	no	no	no	Rural
101001500240102	101001500240100	1	Jammu and Kashmir	15	No	1	1	1	1	1	1	1	2	1	1	1	1	46	Above higher secondary	Scheduled trible	Married	Never	Never	never	overweight	no	no	no	no	no	no	no	no	no	Rural
101001500350101	101001500350100	1	Jammu and Kashmir	15	No	1	2	2	1	3	1	1	2	2	1	6	1	76	Never	Other backward class	Married	Never	Never	never	normal	no	no	no	no	no	no	yes	no	no	Rural
101001500820105	101001500820100	1	Jammu and Kashmir	15	No	1	2	2	1	3	1	1	2	2	3	8	1	58	Never	Other backward class	Others	Never	Never	never	underweight	no	no	no	no	no	no	no	no	no	Rural
101001500820101	101001500820100	1	Jammu and Kashmir	15	No	2	2	3	2	3	1	1	2	2	3	11	2	46	Never	Other backward class	Married	Never	Never	never	underweight	no	no	no	no	no	no	yes	no	no	Rural
101001500900101	101001500900100	1	Jammu and Kashmir	15	No	1	1	1	1	4	1	1	1	4	4	9	1	90	Never	Scheduled trible	Widowed	light	Never	never		no	no	no	no	no	no	yes	no	no	Rural
101001500980101	101001500980100	1	Jammu and Kashmir	15	No	3	1	2	1	3	2	1	3	4	2	12	2	68	Never	Scheduled trible	Married	light	Never	sometimes	normal	yes	no	no	no	yes	no	no	no	no	Rural
101001501110101	101001501110100	1	Jammu and Kashmir	15	No	1	2	3	1	3	1	1	2	4	3	11	2	53	Middle school or under	Scheduled trible	Married	light	Never	never	overweight	no	no	no	no	no	no	no	no	no	Rural
101001501220101	101001501220100	1	Jammu and Kashmir	15	No	1	1	2	1	2	1	2	1	2	2	5	1	48	Never	Scheduled trible	Married	Never	Never	frequent	normal	no	no	no	no	no	no	no	no	no	Rural
101001501570101	101001501570100	1	Jammu and Kashmir	15	No	1	2	1	1	3	1	4	4	2	1	10	2	70	Never	Scheduled trible	Widowed	Never	Never	never	normal	yes	no	no	no	no	no	yes	no	no	Rural
101001501710201	101001501710200	1	Jammu and Kashmir	15	No	3	4	4	1	4	4	4	4	4	4	26	2	45	Middle school or under	Scheduled trible	Others	Never	Never	never	normal	no	no	no	no	no	no	no	no	no	Rural
101001501980101	101001501980100	1	Jammu and Kashmir	15	No	2	1	3	1	2	3	1	2	1	2	8	1	73	Never	Scheduled trible	Married	moderate	Never	never		yes	no	no	no	no	no	no	no	no	Rural
101001502160101	101001502160100	1	Jammu and Kashmir	15	No	1	1	2	2	3	1	1	3	3	3	10	2	66	Secondary and higher secondary	Scheduled trible	Married	Never	Never	never	normal	no	no	no	no	no	no	no	no	no	Rural
101001502450101	101001502450100	1	Jammu and Kashmir	15	No	2	1	2	1	2	1	1	4	1	2	7	1	56	Never	Scheduled trible	Married	light	Never	frequent	normal	no	no	no	no	no	no	no	no	no	Rural
101001502560101	101001502560100	1	Jammu and Kashmir	15	No	1	1	2	4	1	1	2	1	2	2	7	1	56	Never	Scheduled trible	Married	Never	Never	never	normal	no	no	no	no	no	no	no	no	no	Rural
101001600030101	101001600030100	1	Jammu and Kashmir	16	No	1	2	1	1	3	1	2	2	2	3	8	1	56	Never	Scheduled trible	Others	light	Never	frequent		yes	no	no	no	no	no	no	no	no	Rural
101001600050101	101001600050100	1	Jammu and Kashmir	16	No	3	1	2	1	1	1	1	4	1	1	6	1	68	Middle school or under	Scheduled trible	Widowed	Never	Never	sometimes	normal	no	no	no	no	no	no	no	no	no	Rural
101001600070101	101001600070100	1	Jammu and Kashmir	16	No	4	1	2	1	4	3	1	1	4	4	15	2	73	Never	Scheduled trible	Widowed	Never	Never	frequent	underweight	no	no	no	no	no	no	no	no	no	Rural
101001600090101	101001600090100	1	Jammu and Kashmir	16	No	1	2	2	1	3	1	1	2	2	3	8	1	77	Never	Scheduled trible	Widowed	light	Never	never	normal	no	no	no	yes	no	no	no	no	no	Rural
101001600160106	101001600160100	1	Jammu and Kashmir	16	No	2	1	2	1	1	1	1	1	1	2	3	1	69	Never	Scheduled trible	Widowed	Never	Never	never	normal	no	no	no	no	no	no	no	no	no	Rural
101001600220101	101001600220100	1	Jammu and Kashmir	16	No	1	2	1	2	3	2	1	3	2	2	9	1	49	Never	Scheduled trible	Married	light	Never	seldom	overweight	no	no	no	no	no	no	no	no	no	Rural
101001600370101	101001600370100	1	Jammu and Kashmir	16	No	1	1	2	1	3	1	1	3	4	3	10	2	66	Never	Scheduled trible	Married	Never	Never	never		no	no	no	no	no	no	no	no	no	Rural
101001600440101	101001600440100	1	Jammu and Kashmir	16	No	1	1	2	1	2	1	1	2	4	2	7	1	73	Never	Scheduled trible	Married	Never	Never	never	normal	no	no	no	no	no	no	no	no	no	Rural
101001600770101	101001600770100	1	Jammu and Kashmir	16	No	1	1	2	1	3	2	1	3	2	2	8	1	49	Never	Scheduled trible	Married	moderate	Never	frequent	normal	no	no	no	no	no	no	no	no	no	Rural
101001600920101	101001600920100	1	Jammu and Kashmir	16	No	2	1	2	2	3	1	1	2	4	3	11	2	62	Never		Married	moderate	Never	never	underweight	no	no	no	no	no	no	yes	no	no	Rural
101001600990101	101001600990100	1	Jammu and Kashmir	16	No	2	1	3	1	3	1	1	3	4	4	13	2	51	Middle school or under		Married	Never	Never	frequent	normal	no	no	no	no	no	no	no	no	no	Rural
101001601100101	101001601100100	1	Jammu and Kashmir	16	No	3	1	2	1	3	1	1	4	1	2	9	1	76	Never	Scheduled trible	Married	light	Never	sometimes	normal	no	no	no	no	no	no	no	no	no	Rural
101001601210101	101001601210100	1	Jammu and Kashmir	16	No	1	1	1	1	1	1	1	1	1	1	0	1	69	Never	Scheduled trible	Married	Never	Never	frequent	normal	no	no	no	no	no	no	no	no	no	Rural
101001601570101	101001601570100	1	Jammu and Kashmir	16	No	1	2	1	3	3	4	1	2	2	3	12	2	48	Never	Scheduled trible	Widowed	moderate	Never	frequent	normal	no	no	no	no	no	no	no	no	no	Rural
101001601620102	101001601620100	1	Jammu and Kashmir	16	No	1	2	2	1	3	1	1	1	2	4	8	1	48	Never	Scheduled trible	Married	Never	Never	never	normal	no	no	no	no	no	no	no	no	no	Rural
101001601620101	101001601620100	1	Jammu and Kashmir	16	No	1	2	3	2	3	2	1	1	2	3	10	2	116	Never	Scheduled trible	Widowed	Never	Never	never	normal	no	no	no	no	no	no	no	no	no	Rural
101001601760101	101001601760100	1	Jammu and Kashmir	16	No	1	1	2	1	4	3	2	3	2	3	12	2	49	Middle school or under	Scheduled trible	Married	moderate	Never	frequent		yes	no	no	no	no	no	no	no	no	Rural
101001700050101	101001700050100	1	Jammu and Kashmir	17	No	1	3	1	2	4	3	2	1	2	2	11	2	80	Middle school or under	Scheduled trible	Married	Never	Never	never	normal	no	no	no	no	yes	no	no	no	no	Rural
101001700090101	101001700090100	1	Jammu and Kashmir	17	No	1	1	2	1	4	1	1	1	3	4	9	1	80	Never	Scheduled trible	Widowed	Never	Never	never	normal	no	no	no	no	no	no	no	no	no	Rural
101001700110101	101001700110100	1	Jammu and Kashmir	17	No	3	1	3	1	2	1	1	4	1	3	10	2	63	Middle school or under	Scheduled trible	Married	light	Never	sometimes	normal	no	no	no	no	no	no	no	no	no	Rural
101001700190101	101001700190100	1	Jammu and Kashmir	17	No	1	2	3	2	2	4	2	4	2	2	14	2	68	Never	Scheduled trible	Widowed	Never	Never	never	normal	yes	no	no	no	no	no	no	no	no	Rural
101001700200101	101001700200100	1	Jammu and Kashmir	17	No	2	1	2	1	2	1	1	1	2	3	6	1	72	Never	Scheduled trible	Married	Never	Never	never		yes	no	no	no	no	yes	no	no	no	Rural
101001700250205	101001700250200	1	Jammu and Kashmir	17	No	2	2	3	1	3	1	2	1	2	3	10	2	68	Never	Scheduled trible	Married	moderate	Never	never	underweight	no	no	no	no	no	no	yes	no	no	Rural
101001700250201	101001700250200	1	Jammu and Kashmir	17	No	1	1	2	1	2	1	1	2	2	2	5	1	64	Never	Scheduled trible	Married	moderate	Never	frequent	normal	no	no	no	no	no	no	no	no	no	Rural
101001700500201	101001700500200	1	Jammu and Kashmir	17	No	1	1	1	1	2	1	2	2	2	3	6	1	47	Middle school or under	Scheduled trible	Married	Never	Never	never	overweight	no	no	no	no	no	no	no	no	no	Rural
101001700500210	101001700500200	1	Jammu and Kashmir	17	No	2	1	2	1	3	1	1	1	2	3	7	1	69	Never	Scheduled trible	Widowed	Never	Never	never	normal	no	no	no	no	no	no	no	no	no	Rural
101001700590201	101001700590200	1	Jammu and Kashmir	17	No	1	1	2	1	3	1	2	3	2	3	9	1	52	Secondary and higher secondary	Scheduled trible	Married	Never	Never	never	normal	no	no	no	no	no	no	no	no	no	Rural
101001700670101	101001700670100	1	Jammu and Kashmir	17	No	1	1	2	1	1	1	1	1	1	1	1	1	60	Secondary and higher secondary	Scheduled trible	Married	Never	Never	never	overweight	no	no	no	no	no	no	no	no	no	Rural
101001700730101	101001700730100	1	Jammu and Kashmir	17	No	2	1	2	1	2	1	1	4	1	2	7	1	46	Secondary and higher secondary	Scheduled trible	Married	vigorous	Never	frequent	normal	no	no	no	no	no	no	no	no	no	Rural
101001700820101	101001700820100	1	Jammu and Kashmir	17	No	1	1	1	1	1	1	2	3	1	2	4	1	71	Middle school or under	Scheduled trible	Married	Never	Never	never	normal	no	no	no	no	no	no	no	no	no	Rural
101001701060101	101001701060100	1	Jammu and Kashmir	17	No	2	1	3	1	1	1	1	4	1	1	6	1	66	Middle school or under	Scheduled trible	Married	light	Never	frequent	underweight	no	no	no	no	no	no	no	no	no	Rural
101001701140101	101001701140100	1	Jammu and Kashmir	17	No	1	1	2	1	4	1	3	4	3	3	13	2	65	Never	Scheduled trible	Married	Never	Never	frequent	normal	no	no	no	no	no	no	no	no	no	Rural
101001701870101	101001701870100	1	Jammu and Kashmir	17	No	1	2	2	2	2	1	1	2	2	3	8	1	63	Never	Scheduled trible	Married	moderate	Never	frequent		no	no	no	no	no	no	no	no	no	Rural
101001800010101	101001800010100	1	Jammu and Kashmir	18	No	1	2	2	1	3	1	3	4	2	2	11	2	58	Never	Scheduled trible	Married	moderate	Never	sometimes	normal	no	no	no	no	no	no	no	no	no	Rural
101001800190101	101001800190100	1	Jammu and Kashmir	18	No	1	1	2	1	3	1	1	3	4	3	10	2	73	Never	Scheduled trible	Married	Never	Never	never	overweight	no	no	no	no	no	no	no	no	no	Rural
101001800200101	101001800200100	1	Jammu and Kashmir	18	No	1	1	1	1	3	1	2	1	2	3	6	1	46	Middle school or under	Scheduled trible	Married	Never	Never	frequent	normal	no	no	no	no	no	no	no	no	no	Rural
101001800300101	101001800300100	1	Jammu and Kashmir	18	No	1	2	1	2	3	3	3	2	2	3	12	2	72	Never	Scheduled trible	Married	Never	Never	never	normal	yes	no	no	no	no	no	no	no	no	Rural
101001800330101	101001800330100	1	Jammu and Kashmir	18	No	1	1	2	1	4	3	1	4	4	4	15	2	61	Never	Scheduled trible	Widowed	Never	Never	never	normal	no	no	no	no	no	no	no	no	no	Rural
101001800340101	101001800340100	1	Jammu and Kashmir	18	No	2	1	3	1	2	2	3	2	2	3	11	2	57	Secondary and higher secondary	Scheduled trible	Married	Never	Never	never	underweight	no	no	no	no	no	no	yes	no	no	Rural
101001800640101	101001800640100	1	Jammu and Kashmir	18	No	1	1	2	1	4	1	3	3	4	4	14	2	77	Never	Scheduled trible	Married	Never	Never	never	normal	no	no	no	no	no	no	no	no	no	Rural
101001800730101	101001800730100	1	Jammu and Kashmir	18	No	1	2	2	1	3	2	2	1	2	2	8	1	61	Never	Scheduled trible	Married	Never	Never	sometimes	normal	no	no	no	no	no	no	no	no	no	Rural
101001800760101	101001800760100	1	Jammu and Kashmir	18	No	2	4	2	4	2	1	1	4	1	2	13	2	56	Middle school or under	Scheduled trible	Married	Never	Never	never	normal	yes	no	no	no	no	no	no	no	no	Rural
101001800890101	101001800890100	1	Jammu and Kashmir	18	No	1	2	3	1	3	2	1	2	2	3	10	2	70	Never	Scheduled trible	Widowed	moderate	Never	never	normal	yes	no	no	no	no	no	no	no	no	Rural
101001801080102	101001801080100	1	Jammu and Kashmir	18	No	2	1	1	4	1	1	1	4	1	2	8	1	57	Secondary and higher secondary	Scheduled trible	Married	light	Never	seldom	overweight	no	no	no	no	no	no	no	no	yes	Rural
101001801080101	101001801080100	1	Jammu and Kashmir	18	No	1	1	2	1	1	1	1	2	1	2	3	1	82	Never	Scheduled trible	Widowed	Never	Never	never	normal	no	no	no	no	no	no	no	no	no	Rural
101001801210101	101001801210100	1	Jammu and Kashmir	18	No	2	2	3	2	3	1	2	2	3	3	13	2	82	Never	Scheduled trible	Widowed	moderate	Never	never	normal	no	no	no	no	no	no	no	no	no	Rural
101001801330101	101001801330100	1	Jammu and Kashmir	18	No	1	2	3	2	2	2	1	2	2	2	9	1	87	Never	Scheduled trible	Others	moderate	Never	never	normal	no	no	no	no	no	no	no	no	no	Rural
101001801400101	101001801400100	1	Jammu and Kashmir	18	No	1	1	2	1	1	1	1	1	1	2	2	1	71	Secondary and higher secondary	Scheduled trible	Widowed	Never	Never	never	overweight	yes	yes	no	no	no	no	no	no	no	Rural
101001801450101	101001801450100	1	Jammu and Kashmir	18	No	1	1	3	1	3	2	1	2	2	3	9	1	59	Never	Scheduled trible	Married	moderate	Never	never	normal	yes	no	no	no	no	yes	no	no	no	Rural
101001900070101	101001900070100	1	Jammu and Kashmir	19	No	2	2	3	3	3	1	2	2	2	3	13	2	73	Never	No or other caste	Married	light	Never	never	normal	no	no	no	no	no	no	no	no	no	Rural
101001900120105	101001900120100	1	Jammu and Kashmir	19	No	1	2	4	1	3	1	2	3	4	4	15	2	78	Never	No or other caste	Married	light	Never	never	underweight	no	no	no	no	no	no	yes	no	no	Rural
101001900220101	101001900220100	1	Jammu and Kashmir	19	No	4	4	4	4	1	4	3	3	3	1	21	2	61	Never	No or other caste	Married	light	Never	seldom	underweight	no	no	no	no	no	no	no	no	no	Rural
101001900390101	101001900390100	1	Jammu and Kashmir	19	No	2	3	3	3	3	2	2	2	2	3	15	2	60	Secondary and higher secondary	No or other caste	Married	Never	Never	never	normal	yes	no	no	no	no	no	yes	no	no	Rural
101001900410101	101001900410100	1	Jammu and Kashmir	19	No	1	1	4	1	4	1	1	1	4	3	11	2	66	Secondary and higher secondary	No or other caste	Married	Never	Never	frequent	normal	no	no	no	no	no	no	no	no	no	Rural
101001901030101	101001901030100	1	Jammu and Kashmir	19	No	2	3	4	1	3	1	3	3	4	3	17	2	69	Never	No or other caste	Married	light	Never	sometimes	underweight	no	no	no	no	yes	yes	yes	no	no	Rural
101001901400101	101001901400100	1	Jammu and Kashmir	19	No	1	1	1	1	4	1	1	1	4	4	9	1	50	Never	No or other caste	Married	Never	Never	never	normal	no	no	no	no	no	no	no	no	no	Rural
101001901540101	101001901540100	1	Jammu and Kashmir	19	No	1	1	1	1	4	1	1	1	4	4	9	1	51	Never	No or other caste	Married	light	moderate	seldom	underweight	no	no	no	no	no	no	no	no	no	Rural
101001902020101	101001902020100	1	Jammu and Kashmir	19	No	2	3	4	1	3	1	3	3	3	3	16	2	51	Middle school or under	No or other caste	Married	light	light	frequent	normal	yes	no	no	no	no	no	no	no	no	Rural
101001902600101	101001902600100	1	Jammu and Kashmir	19	No	3	2	3	3	3	3	3	2	2	2	16	2	59	Never	Scheduled caste	Married	light	Never	never		no	no	no	no	no	no	no	no	no	Rural
101001903260101	101001903260100	1	Jammu and Kashmir	19	No	2	3	3	2	2	2	3	3	3	2	15	2	58	Middle school or under	No or other caste	Married	Never	Never	sometimes	normal	no	no	no	no	no	no	no	no	no	Rural
101002000050101	101002000050100	1	Jammu and Kashmir	20	No	2	3	3	2	3	3	3	3	3	3	18	2	72	Secondary and higher secondary	No or other caste	Married	Never	Never	never		no	no	no	no	no	no	yes	no	no	Rural
101002000200101	101002000200100	1	Jammu and Kashmir	20	No	1	3	4	2	3	2	2	4	3	3	17	2	74	Secondary and higher secondary	No or other caste	Married	light	Never	seldom		yes	no	no	no	no	no	yes	no	no	Rural
101002000240102	101002000240100	1	Jammu and Kashmir	20	No	4	2	4	3	1	2	3	2	2	2	15	2	53	Above higher secondary	No or other caste	Married	Never	Never	seldom	overweight	no	no	no	no	no	no	no	no	no	Rural
101002000320101	101002000320100	1	Jammu and Kashmir	20	No	3	1	3	1	3	3	2	3	3	2	14	2	86	Secondary and higher secondary	No or other caste	Married	Never	Never	never	normal	yes	yes	no	no	no	yes	no	no	no	Rural
101002000560101	101002000560100	1	Jammu and Kashmir	20	No	4	3	4	3	1	3	2	4	2	2	18	2	49	Secondary and higher secondary	No or other caste	Married	Never	Never	seldom	overweight	no	no	no	no	no	no	no	no	no	Rural
101002000760101	101002000760100	1	Jammu and Kashmir	20	No	3	3	3	3	2	3	3	3	2	2	17	2	61	Above higher secondary	No or other caste	Married	light	heavy	frequent	normal	no	no	no	no	no	no	no	no	no	Rural
101002000940101	101002000940100	1	Jammu and Kashmir	20	No	2	3	3	3	3	2	2	3	2	3	16	2	45	Never	Scheduled caste	Married	Never	moderate	sometimes	normal	no	no	no	no	no	no	no	no	no	Rural
101002001040101	101002001040100	1	Jammu and Kashmir	20	No	1	2	4	2	4	3	2	4	3	3	18	2	55	Never	Scheduled caste	Married	light	light	never	overweight	no	no	no	no	no	no	no	no	no	Rural
101002001150101	101002001150100	1	Jammu and Kashmir	20	No	4	3	2	3	3	3	2	3	3	2	18	2	54	Never	Scheduled caste	Married	Never	Never	frequent	normal	no	no	no	no	no	no	no	no	no	Rural
101002001460101	101002001460100	1	Jammu and Kashmir	20	No	1	2	4	2	4	1	3	4	4	3	18	2	56	Middle school or under	Scheduled caste	Married	light	light	seldom	normal	no	no	no	no	no	no	no	no	no	Rural
101002001790101	101002001790100	1	Jammu and Kashmir	20	No	2	3	2	3	2	3	3	2	3	2	15	2	68	Middle school or under	Scheduled caste	Married	light	moderate	never	underweight	no	no	no	no	no	no	no	no	no	Rural
101002002130101	101002002130100	1	Jammu and Kashmir	20	No	4	3	3	4	2	3	2	3	3	2	19	2	59	Secondary and higher secondary	No or other caste	Married	Never	Never	frequent	normal	no	no	no	no	no	no	no	no	no	Rural
101002002320101	101002002320100	1	Jammu and Kashmir	20	No	3	2	3	3	3	3	2	3	3	3	18	2	46	Middle school or under	No or other caste	Married	light	Never	never		no	no	no	no	no	no	no	no	no	Rural
101002002570101	101002002570100	1	Jammu and Kashmir	20	No	1	2	4	2	4	1	3	4	3	3	17	2	58	Never	Scheduled trible	Married	light	Never	seldom	overweight	no	no	no	no	no	no	no	no	no	Rural
101002003110101	101002003110100	1	Jammu and Kashmir	20	No	2	3	2	2	2	3	2	2	2	3	13	2	52	Secondary and higher secondary	No or other caste	Married	Never	moderate	frequent		yes	no	no	no	no	no	no	no	no	Rural
101002003250101	101002003250100	1	Jammu and Kashmir	20	No	1	1	4	1	3	1	2	4	4	3	14	2	48	Middle school or under	No or other caste	Married	light	Never	never	overweight	no	no	no	no	no	no	no	no	no	Rural
101002004240101	101002004240100	1	Jammu and Kashmir	20	No	2	3	3	2	2	2	2	2	2	2	12	2	85	Never	No or other caste	Widowed	light	Never	never		yes	no	no	no	no	yes	no	no	no	Rural
101002004240102	101002004240100	1	Jammu and Kashmir	20	No	2	3	2	2	2	3	3	2	2	3	14	2	50	Above higher secondary	No or other caste	Married	light	moderate	sometimes		no	no	no	no	no	no	no	no	no	Rural
101002100010101	101002100010100	1	Jammu and Kashmir	21	No	4	4	4	3	2	4	3	4	1	3	22	2	47	Middle school or under	No or other caste	Married	light	moderate	seldom	overweight	no	no	no	no	no	no	yes	no	no	Rural
101002100080101	101002100080100	1	Jammu and Kashmir	21	No	3	2	2	3	3	4	4	4	4	3	22	2	75	Secondary and higher secondary	Scheduled caste	Married	Never	Never	never	normal	no	no	no	no	no	no	no	no	no	Rural
101002100150101	101002100150100	1	Jammu and Kashmir	21	No	3	2	3	2	3	3	2	3	3	2	16	2	55	Never	Scheduled caste	Married	light	Never	never	underweight	no	no	no	no	no	no	no	no	no	Rural
101002100310101	101002100310100	1	Jammu and Kashmir	21	No	3	2	2	3	3	3	2	3	3	2	16	2	62	Never	Scheduled caste	Married	Never	Never	never		no	no	no	no	no	no	no	no	no	Rural
101002100340101	101002100340100	1	Jammu and Kashmir	21	No	4	4	4	4	1	4	4	4	1	1	21	2	55	Never	Scheduled caste	Married	Never	Never	never	normal	yes	no	no	no	no	no	no	no	no	Rural
101002100420101	101002100420100	1	Jammu and Kashmir	21	No	4	4	4	4	1	4	4	4	1	1	21	2	65	Never	Scheduled caste	Married	Never	Never	never	underweight	no	no	no	no	no	no	no	no	no	Rural
101002100500101	101002100500100	1	Jammu and Kashmir	21	No	1	1	4	1	4	1	1	1	4	4	12	2	77	Never	Scheduled caste	Married	Never	Never	never	underweight	no	no	no	yes	no	no	no	no	no	Rural
101002100610101	101002100610100	1	Jammu and Kashmir	21	No	2	2	1	2	2	2	2	2	2	3	10	2	53	Never	Scheduled caste	Married	Never	Never	sometimes	normal	no	no	no	no	no	no	yes	no	no	Rural
101002100690101	101002100690100	1	Jammu and Kashmir	21	No	1	2	4	1	3	1	2	3	3	3	13	2	54	Never	Scheduled caste	Married	moderate	light	never	normal	no	no	no	yes	no	no	no	no	no	Rural
101002100820101	101002100820100	1	Jammu and Kashmir	21	No	4	4	4	4	1	4	4	4	1	1	21	2	57	Middle school or under	Scheduled caste	Married	light	Never	sometimes	normal	no	no	no	no	no	no	no	no	no	Rural
101002100880101	101002100880100	1	Jammu and Kashmir	21	No	4	4	4	4	1	4	4	4	1	1	21	2	60	Secondary and higher secondary	Scheduled caste	Married	Never	Never	frequent	normal	no	no	no	no	no	no	no	no	no	Rural
101002100940101	101002100940100	1	Jammu and Kashmir	21	No	3	2	3	2	2	2	2	3	3	2	14	2	73	Middle school or under	Scheduled caste	Married	Never	Never	never		no	no	no	no	no	no	no	no	no	Rural
101002101280101	101002101280100	1	Jammu and Kashmir	21	No	1	1	3	1	4	1	2	2	4	1	10	2	77	Never	Scheduled caste	Married	Never	Never	frequent		yes	no	no	no	no	no	no	no	no	Rural
101002101330101	101002101330100	1	Jammu and Kashmir	21	No	3	3	2	3	3	3	2	3	3	2	17	2	57	Never	Scheduled caste	Married	light	Never	never	normal	no	no	no	no	yes	no	no	no	no	Rural
101002101630101	101002101630100	1	Jammu and Kashmir	21	No	1	2	4	1	3	2	2	3	3	3	14	2	66	Never	No or other caste	Married	Never	Never	never	normal	no	no	no	no	yes	yes	no	yes	no	Rural
101002200040101	101002200040100	1	Jammu and Kashmir	22	No	1	2	2	1	3	1	1	4	3	2	10	2	51	Never	No or other caste	Married	vigorous	Never	never	overweight	no	no	no	no	no	no	no	no	no	Rural
101002200120101	101002200120100	1	Jammu and Kashmir	22	No	1	1	2	1	2	1	1	1	4	4	8	1	64	Secondary and higher secondary	No or other caste	Married	light	Never	never	normal	yes	no	no	no	no	no	no	no	no	Rural
101002200140101	101002200140100	1	Jammu and Kashmir	22	Yes	2	2	2	1	4	1	2	3	4	2	13	2	70	Middle school or under	No or other caste	Married	Never	Never	never	normal	yes	no	no	no	no	no	no	no	no	Rural
101002200180102	101002200180100	1	Jammu and Kashmir	22	No	1	2	4	3	3	1	2	3	4	3	16	2	45	Above higher secondary	No or other caste	Married	light	Never	never	overweight	no	no	no	yes	no	no	no	no	yes	Rural
101002200260101	101002200260100	1	Jammu and Kashmir	22	No	4	3	4	2	4	3	2	3	4	4	23	2	61	Middle school or under	No or other caste	Married	light	Never	never	normal	yes	no	no	no	no	no	yes	no	no	Rural
101002201150101	101002201150100	1	Jammu and Kashmir	22	No	2	3	2	1	2	1	1	1	3	4	10	2	67	Never	No or other caste	Widowed	light	Never	never	overweight	no	no	no	no	no	no	no	no	no	Rural
101002201350101	101002201350100	1	Jammu and Kashmir	22	No	2	1	4	1	1	1	1	4	1	2	8	1	64	Middle school or under	No or other caste	Married	moderate	Never	never	overweight	yes	yes	no	yes	no	no	yes	no	yes	Rural
101002201760101	101002201760100	1	Jammu and Kashmir	22	No	2	3	1	3	3	1	1	3	4	3	14	2	73	Never	No or other caste	Married	light	Never	never		yes	no	no	no	yes	no	no	no	no	Rural
101002202080101	101002202080100	1	Jammu and Kashmir	22	No	1	2	3	1	4	2	2	3	3	3	14	2	48	Never	No or other caste	Married	light	Never	never	underweight	no	no	no	no	no	no	yes	yes	no	Rural
101002203660101	101002203660100	1	Jammu and Kashmir	22	No	4	4	4	1	4	4	2	4	4	4	25	2	48	Never	No or other caste	Married	light	Never	frequent	overweight	yes	no	no	no	no	no	yes	no	no	Rural
101002204020101	101002204020100	1	Jammu and Kashmir	22	No	2	1	4	1	4	2	1	4	4	4	17	2	46	Middle school or under	No or other caste	Married	light	Never	frequent	normal	yes	no	no	no	no	no	no	no	no	Rural
101002300020101	101002300020100	1	Jammu and Kashmir	23	No	2	1	3	2	3	2	1	2	3	3	12	2	72	Never	Other backward class	Married	vigorous	Never	never	normal	no	no	no	no	no	no	no	no	no	Rural
101002300370101	101002300370100	1	Jammu and Kashmir	23	No	2	3	3	2	3	1	3	2	2	3	14	2	64	Never	Other backward class	Married	light	Never	never	overweight	yes	no	no	no	no	yes	no	no	no	Rural
101002300480101	101002300480100	1	Jammu and Kashmir	23	No	1	1	2	2	2	1	1	4	1	2	7	1	61	Middle school or under	No or other caste	Married	light	Never	sometimes		no	no	no	no	no	no	no	no	no	Rural
101002300660101	101002300660100	1	Jammu and Kashmir	23	No	1	1	1	1	1	1	1	4	1	1	3	1	72	Above higher secondary	No or other caste	Married	light	Never	never	underweight	yes	no	no	no	no	no	no	no	no	Rural
101002300780101	101002300780100	1	Jammu and Kashmir	23	No	2	1	3	1	3	2	1	3	1	4	11	2	71	Never	No or other caste	Married	moderate	Never	never	normal	no	no	no	no	no	no	yes	no	no	Rural
101002300830101	101002300830100	1	Jammu and Kashmir	23	No	2	1	3	1	3	1	1	2	3	3	10	2	66	Secondary and higher secondary	No or other caste	Married	Never	Never	never		yes	yes	no	no	no	no	no	no	no	Rural
101002300950101	101002300950100	1	Jammu and Kashmir	23	No	1	1	2	1	3	2	2	1	2	3	8	1	63	Secondary and higher secondary	No or other caste	Married	light	Never	never	overweight	no	no	no	no	no	no	no	no	no	Rural
101002301040101	101002301040100	1	Jammu and Kashmir	23	No	1	2	2	1	3	1	1	2	3	2	8	1	49	Never	No or other caste	Married	light	Never	seldom	overweight	no	no	no	no	no	no	no	no	no	Rural
101002301140101	101002301140100	1	Jammu and Kashmir	23	No	1	1	2	2	1	1	1	4	1	2	6	1	74	Secondary and higher secondary	No or other caste	Married	light	Never	never		yes	yes	no	no	no	no	no	no	no	Rural
101002301240101	101002301240100	1	Jammu and Kashmir	23	No	2	3	2	4	3	4	1	3	3	3	18	2	51	Secondary and higher secondary	No or other caste	Married	light	Never	never	normal	no	no	no	no	no	no	yes	no	no	Rural
101002301370101	101002301370100	1	Jammu and Kashmir	23	No	1	1	1	4	4	1	4	4	4	2	16	2	58	Middle school or under	Other backward class	Married	Never	Never	never		no	no	no	no	no	no	no	no	no	Rural
101002301440101	101002301440100	1	Jammu and Kashmir	23	No	1	1	1	1	4	1	1	4	3	3	10	2	57	Never	No or other caste	Married	light	Never	never	underweight	no	no	no	no	no	no	no	no	no	Rural
101002301890101	101002301890100	1	Jammu and Kashmir	23	No	1	2	1	3	2	1	3	2	3	4	12	2	47	Middle school or under	No or other caste	Married	light	Never	frequent		no	no	no	no	no	no	yes	no	no	Rural
101002301950101	101002301950100	1	Jammu and Kashmir	23	No	1	1	2	1	3	2	2	4	2	3	11	2	53	Middle school or under	No or other caste	Married	light	Never	seldom	overweight	no	no	no	no	no	no	no	no	no	Rural
101002302070101	101002302070100	1	Jammu and Kashmir	23	No	2	3	3	1	2	1	1	2	4	3	12	2	64	Above higher secondary	No or other caste	Married	Never	Never	never		yes	yes	no	no	no	no	yes	no	yes	Rural
101002302720101	101002302720100	1	Jammu and Kashmir	23	No	4	1	2	1	2	2	2	2	4	3	13	2	71	Never	No or other caste	Married	light	Never	sometimes	overweight	no	no	no	no	no	no	no	no	no	Rural
101002303040101	101002303040100	1	Jammu and Kashmir	23	No	2	1	2	1	2	2	1	4	1	3	9	1	51	Middle school or under	No or other caste	Married	Never	Never	never		yes	no	no	no	no	no	no	no	no	Rural
101002400020101	101002400020100	1	Jammu and Kashmir	24	No	2	1	3	1	1	1	3	4	2	3	11	2	56	Never	No or other caste	Married	light	Never	never	normal	no	no	no	no	no	no	yes	no	no	Rural
101002400110101	101002400110100	1	Jammu and Kashmir	24	No	2	2	1	1	2	1	1	4	1	2	7	1	68	Secondary and higher secondary	No or other caste	Married	light	Never	never	normal	no	no	no	no	no	no	yes	no	no	Rural
101002400220101	101002400220100	1	Jammu and Kashmir	24	No	2	3	4	1	3	3	1	2	2	3	14	2	62	Middle school or under	No or other caste	Married	light	Never	never	normal	no	no	no	no	no	no	no	no	no	Rural
101002400360101	101002400360100	1	Jammu and Kashmir	24	No	1	1	2	1	3	1	1	3	2	2	7	1	74	Never	No or other caste	Widowed	light	Never	never	normal	yes	no	no	no	yes	no	no	no	no	Rural
101002400440101	101002400440100	1	Jammu and Kashmir	24	No	1	2	3	2	1	1	2	4	2	3	11	2	66	Middle school or under	Scheduled trible	Married	moderate	Never	never	normal	no	no	no	no	no	no	no	no	no	Rural
101002400490101	101002400490100	1	Jammu and Kashmir	24	No	2	1	2	1	4	2	1	3	4	2	12	2	65	Never	Scheduled trible	Married	Never	Never	never	normal	yes	no	no	no	no	yes	no	no	no	Rural
101002401560101	101002401560100	1	Jammu and Kashmir	24	No	2	2	3	1	3	2	2	3	4	3	15	2	101	Never	No or other caste	Widowed	vigorous	Never	never	underweight	no	no	no	no	no	no	no	no	no	Rural
101002401720101	101002401720100	1	Jammu and Kashmir	24	No	3	2	4	1	3	3	2	4	4	3	19	2	61	Middle school or under	No or other caste	Married	light	Never	never	normal	no	no	no	no	no	no	yes	no	no	Rural
101002401870101	101002401870100	1	Jammu and Kashmir	24	No	3	1	2	2	2	2	1	3	4	2	12	2	52	Middle school or under	Scheduled trible	Married	light	Never	never	normal	no	no	no	no	no	no	yes	no	no	Rural
101002402280101	101002402280100	1	Jammu and Kashmir	24	No	1	1	2	1	2	1	2	1	4	2	7	1	59	Middle school or under	No or other caste	Married	light	Never	never	normal	no	no	no	no	no	no	yes	no	no	Rural
101002402470101	101002402470100	1	Jammu and Kashmir	24	No	1	2	1	1	2	1	1	3	2	2	6	1	56	Never	No or other caste	Married	moderate	Never	sometimes	normal	no	no	no	no	no	no	no	no	no	Rural
101002402740201	101002402740200	1	Jammu and Kashmir	24	No	4	3	4	2	3	4	3	4	2	1	20	2	81	Never	No or other caste	Others	moderate	Never	never	normal	yes	no	no	no	no	no	no	no	no	Rural
101002403090101	101002403090100	1	Jammu and Kashmir	24	No	2	1	3	1	3	4	1	3	4	3	15	2	69	Never	No or other caste	Married	moderate	Never	seldom	normal	yes	no	no	no	no	no	no	no	no	Rural
101002403270101	101002403270100	1	Jammu and Kashmir	24	No	1	1	2	1	3	1	1	4	2	2	8	1	49	Middle school or under	No or other caste	Married	light	Never	seldom	overweight	no	no	no	no	no	no	no	no	yes	Rural
101002403440101	101002403440100	1	Jammu and Kashmir	24	No	2	2	3	1	4	2	2	3	4	3	16	2	69	Never	No or other caste	Married	light	Never	never		yes	no	no	no	no	no	no	no	no	Rural
101002404170101	101002404170100	1	Jammu and Kashmir	24	No	3	1	2	1	3	1	1	2	2	2	8	1	56	Middle school or under	No or other caste	Married	light	Never	never	normal	no	no	no	yes	no	no	yes	no	yes	Rural
101002404740101	101002404740100	1	Jammu and Kashmir	24	No	2	1	1	2	2	3	2	4	4	3	14	2	63	Middle school or under	No or other caste	Married	moderate	Never	seldom		no	no	no	no	no	no	no	no	no	Rural
101002500060101	101002500060100	1	Jammu and Kashmir	25	Yes	2	2	2	1	4	2	2	3	4	3	15	2	74	Never	No or other caste	Married	vigorous	Never	never	normal	yes	yes	no	no	no	no	no	no	no	Rural
101002500120101	101002500120100	1	Jammu and Kashmir	25	No	2	1	3	2	4	2	1	3	1	2	11	2	64	Never	No or other caste	Married	moderate	Never	never	normal	no	no	no	no	no	no	yes	no	no	Rural
101002500160101	101002500160100	1	Jammu and Kashmir	25	No	2	2	1	1	3	3	1	3	3	2	11	2	84	Middle school or under	No or other caste	Married	vigorous	Never	never	normal	yes	no	no	yes	no	no	no	no	no	Rural
101002500410101	101002500410100	1	Jammu and Kashmir	25	No	2	1	2	1	4	1	2	4	1	2	10	2	66	Middle school or under	No or other caste	Married	vigorous	Never	never	normal	yes	no	no	no	yes	no	yes	no	no	Rural
101002500510101	101002500510100	1	Jammu and Kashmir	25	No	2	2	3	1	3	2	3	4	4	3	17	2	72	Middle school or under	No or other caste	Married	light	Never	seldom	underweight	yes	no	no	no	yes	no	no	no	no	Rural
101002500680107	101002500680100	1	Jammu and Kashmir	25	No	3	2	3	1	4	2	2	3	4	3	17	2	74	Never	No or other caste	Married	moderate	Never	never	normal	no	no	no	no	no	yes	no	no	no	Rural
101002500750102	101002500750100	1	Jammu and Kashmir	25	No	1	2	1	2	4	1	2	1	3	3	10	2	59	Never	No or other caste	Others	light	Never	never	normal	no	no	no	yes	no	no	no	no	no	Rural
101002500750101	101002500750100	1	Jammu and Kashmir	25	No	1	1	1	1	2	1	1	3	2	2	5	1	67	Never	No or other caste	Others	light	Never	never	normal	yes	no	no	no	yes	no	no	no	no	Rural
101002501170101	101002501170100	1	Jammu and Kashmir	25	No	1	2	3	1	3	2	1	3	4	3	13	2	67	Never	No or other caste	Widowed	light	Never	sometimes	normal	yes	no	no	no	yes	no	no	no	no	Rural
101002501610101	101002501610100	1	Jammu and Kashmir	25	No	2	2	4	3	4	1	2	2	3	2	15	2	47	Middle school or under	No or other caste	Married	moderate	Never	never	normal	no	no	no	no	no	no	no	no	no	Rural
101002501710101	101002501710100	1	Jammu and Kashmir	25	No	2	3	2	3	2	1	3	4	3	2	15	2	68	Middle school or under	No or other caste	Married	light	Never	never	underweight	no	no	no	yes	no	no	no	no	no	Rural
101002502840101	101002502840100	1	Jammu and Kashmir	25	No	2	1	2	1	3	1	1	3	2	3	9	1	69	Never	Scheduled trible	Married	light	Never	never	normal	no	no	no	yes	no	no	yes	no	no	Rural
101002503420101	101002503420100	1	Jammu and Kashmir	25	No	1	1	2	1	2	1	2	3	3	2	8	1	51	Never	Scheduled trible	Married	moderate	Never	never	normal	no	no	no	no	no	no	yes	yes	no	Rural
101002600120105	101002600120100	1	Jammu and Kashmir	26	No	1	1	2	1	2	1	1	3	2	2	6	1	69	Secondary and higher secondary	No or other caste	Widowed	light	Never	never	normal	yes	no	no	no	no	no	no	no	no	Rural
101002600280101	101002600280100	1	Jammu and Kashmir	26	No	1	2	2	1	3	2	2	3	4	2	12	2	72	Never	No or other caste	Widowed	light	Never	never	underweight	no	no	no	no	no	no	no	no	no	Rural
101002600280103	101002600280100	1	Jammu and Kashmir	26	No	2	3	2	3	2	2	1	4	2	3	14	2	48	Secondary and higher secondary	No or other caste	Married	light	Never	never	normal	no	no	no	no	no	no	no	no	no	Rural
101002600320101	101002600320100	1	Jammu and Kashmir	26	No	2	4	3	1	4	2	3	4	3	2	18	2	63	Never	No or other caste	Married	vigorous	Never	never	normal	yes	no	no	yes	no	no	no	yes	yes	Rural
101002600350101	101002600350100	1	Jammu and Kashmir	26	No	2	1	2	1	4	1	2	1	3	2	9	1	54	Never	No or other caste	Married	light	Never	never	underweight	no	no	no	no	no	no	no	no	no	Rural
101002600440105	101002600440100	1	Jammu and Kashmir	26	No	2	2	3	1	4	2	2	3	4	3	16	2	85	Never	No or other caste	Married	moderate	Never	never	normal	yes	no	no	yes	no	no	no	no	no	Rural
101002600440101	101002600440100	1	Jammu and Kashmir	26	No	1	1	2	1	3	1	1	3	3	2	8	1	49	Above higher secondary	No or other caste	Married	Never	Never	frequent	normal	no	no	no	no	no	no	no	no	no	Rural
101002600650101	101002600650100	1	Jammu and Kashmir	26	No	4	4	3	4	2	4	2	3	4	4	24	2	68	Never	No or other caste	Married	moderate	Never	frequent	normal	yes	no	no	no	no	no	no	no	no	Rural
101002600800101	101002600800100	1	Jammu and Kashmir	26	No	3	2	4	2	2	2	1	2	2	3	13	2	60	Secondary and higher secondary	Scheduled caste	Married	moderate	Never	never	normal	no	no	no	no	no	no	yes	no	no	Rural
101002601050101	101002601050100	1	Jammu and Kashmir	26	No	2	1	3	1	3	1	3	4	3	2	13	2	53	Never	No or other caste	Married	vigorous	Never	frequent		no	no	no	no	no	no	no	no	no	Rural
101002601790201	101002601790200	1	Jammu and Kashmir	26	No	2	3	4	2	2	2	1	3	3	4	16	2	68	Secondary and higher secondary	No or other caste	Married	moderate	Never	never	underweight	no	no	no	yes	no	no	no	no	no	Rural
101002601990101	101002601990100	1	Jammu and Kashmir	26	No	2	2	2	1	4	2	2	3	4	3	15	2	52	Never	No or other caste	Married	moderate	Never	sometimes	normal	no	yes	no	no	yes	no	no	yes	no	Rural
101002602280101	101002602280100	1	Jammu and Kashmir	26	No	3	2	3	2	2	2	1	2	2	3	12	2	48	Never	No or other caste	Married	Never	Never	never	overweight	yes	no	no	no	yes	no	no	no	no	Rural
101002602890101	101002602890100	1	Jammu and Kashmir	26	No	1	2	3	1	1	1	2	4	3	2	10	2	62	Secondary and higher secondary	No or other caste	Married	light	Never	seldom	normal	no	no	no	no	no	no	no	no	no	Rural
101002603030101	101002603030100	1	Jammu and Kashmir	26	No	2	1	2	1	1	1	3	4	2	3	10	2	58	Secondary and higher secondary	No or other caste	Married	Never	Never	seldom	overweight	yes	no	no	no	no	no	no	no	yes	Rural
101002603190101	101002603190100	1	Jammu and Kashmir	26	No	1	2	2	1	3	2	2	2	4	3	12	2	45	Middle school or under	No or other caste	Married	light	Never	sometimes	normal	no	no	no	no	no	no	no	no	no	Rural
101002603460201	101002603460200	1	Jammu and Kashmir	26	No	2	2	3	1	3	2	2	3	4	3	15	2	65	Never	No or other caste	Married	light	Never	never	normal	no	no	no	yes	yes	no	no	no	no	Rural
101002603740101	101002603740100	1	Jammu and Kashmir	26	No	3	2	3	2	3	1	1	3	3	4	15	2	47	Above higher secondary	No or other caste	Married	light	Never	never	overweight	no	no	no	no	no	no	no	no	no	Rural
101002700040101	101002700040100	1	Jammu and Kashmir	27	No	3	2	4	1	3	1	1	2	2	3	12	2	71	Middle school or under	No or other caste	Married	Never	Never	never	overweight	no	yes	no	no	yes	yes	no	no	no	Rural
101002700150106	101002700150100	1	Jammu and Kashmir	27	No	2	2	3	2	4	2	2	3	4	3	17	2	78	Never	No or other caste	Married	Never	Never	never	normal	no	no	no	no	no	no	no	no	no	Rural
101002700150108	101002700150100	1	Jammu and Kashmir	27	No	3	2	3	1	2	1	2	4	3	2	13	2	70	Never	No or other caste	Others	light	Never	never	normal	no	no	no	no	no	no	no	no	no	Rural
101002700430101	101002700430100	1	Jammu and Kashmir	27	No	1	2	2	1	3	3	2	4	4	3	15	2	61	Middle school or under	No or other caste	Widowed	light	Never	seldom	overweight	yes	no	no	no	no	no	yes	no	no	Rural
101002701090106	101002701090100	1	Jammu and Kashmir	27	No	2	2	3	1	4	2	2	3	4	3	16	2	83	Never	No or other caste	Married	vigorous	Never	never	underweight	no	no	no	no	no	no	no	no	no	Rural
101002701260101	101002701260100	1	Jammu and Kashmir	27	No	2	4	4	4	1	4	2	3	4	4	22	2	54	Middle school or under	No or other caste	Married	Never	Never	never	overweight	yes	no	no	no	no	no	no	no	no	Rural
101002701380101	101002701380100	1	Jammu and Kashmir	27	No	2	1	2	1	3	1	3	1	2	4	10	2	54	Middle school or under	No or other caste	Married	light	Never	never	normal	no	no	no	no	no	no	no	no	no	Rural
101002702080101	101002702080100	1	Jammu and Kashmir	27	No	2	3	2	1	3	1	2	3	3	2	12	2	51	Never	No or other caste	Married	light	Never	never	normal	no	no	no	no	no	no	no	no	no	Rural
101002702310201	101002702310200	1	Jammu and Kashmir	27	No	2	2	2	1	3	2	1	3	3	3	12	2	52	Middle school or under	No or other caste	Married	light	Never	sometimes	overweight	no	no	no	no	yes	no	no	no	no	Rural
101002702560101	101002702560100	1	Jammu and Kashmir	27	No	2	1	2	1	3	2	1	3	2	2	9	1	68	Never	No or other caste	Married	vigorous	Never	never	normal	no	no	no	no	no	no	no	no	no	Rural
101002702750106	101002702750100	1	Jammu and Kashmir	27	No	3	1	4	1	3	2	3	4	3	2	16	2	80	Never	No or other caste	Married	vigorous	Never	never	normal	yes	no	no	no	yes	no	no	no	no	Rural
101002702750101	101002702750100	1	Jammu and Kashmir	27	No	2	2	2	1	4	2	2	3	3	2	13	2	54	Middle school or under	No or other caste	Married	moderate	Never	sometimes	normal	no	no	no	no	no	no	no	no	no	Rural
101002703310101	101002703310100	1	Jammu and Kashmir	27	No	3	2	3	1	3	3	1	3	3	2	14	2	58	Never	No or other caste	Widowed	Never	Never	never	normal	no	no	no	no	no	no	no	no	no	Rural
101002800080108	101002800080100	1	Jammu and Kashmir	28	No	3	1	4	1	2	2	2	4	2	3	14	2	100	Never	Other backward class	Widowed	light	Never	never	normal	no	no	no	yes	no	no	no	no	no	Rural
101002800080101	101002800080100	1	Jammu and Kashmir	28	No	1	2	2	3	2	1	2	3	4	3	13	2	56	Middle school or under	Other backward class	Married	Never	Never	frequent	normal	no	no	no	no	no	no	yes	no	no	Rural
101002800100101	101002800100100	1	Jammu and Kashmir	28	No	3	2	4	4	3	3	3	1	3	4	20	2	59	Middle school or under	No or other caste	Married	Never	Never	never	normal	no	no	no	no	no	no	yes	no	no	Rural
101002800230101	101002800230100	1	Jammu and Kashmir	28	No	2	2	2	1	3	1	1	2	2	3	9	1	59	Middle school or under	No or other caste	Married	light	Never	never	normal	no	no	no	no	no	no	no	no	no	Rural
101002800310110	101002800310100	1	Jammu and Kashmir	28	No	2	2	3	2	4	3	2	3	4	3	18	2	68	Never	No or other caste	Others	moderate	Never	never	underweight	no	no	no	no	no	no	no	no	no	Rural
101002800310109	101002800310100	1	Jammu and Kashmir	28	No	3	2	3	2	4	2	2	2	4	4	18	2	84	Never	No or other caste	Widowed	Never	Never	never	normal	no	no	no	no	no	no	no	no	no	Rural
101002800320101	101002800320100	1	Jammu and Kashmir	28	No	2	3	4	3	3	4	2	3	3	4	21	2	68	Middle school or under	No or other caste	Married	light	Never	never	normal	no	no	no	no	no	no	no	no	no	Rural
101002800690101	101002800690100	1	Jammu and Kashmir	28	No	1	2	2	1	3	2	1	3	3	3	11	2	49	Secondary and higher secondary	No or other caste	Married	light	Never	sometimes	normal	no	no	no	no	no	no	no	no	no	Rural
101002800780101	101002800780100	1	Jammu and Kashmir	28	No	2	3	2	3	3	1	3	3	3	2	15	2	56	Middle school or under	No or other caste	Married	light	Never	seldom	normal	no	no	no	no	no	no	no	no	no	Rural
101002801320101	101002801320100	1	Jammu and Kashmir	28	Yes	1	2	1	3	2	1	1	3	2	3	9	1	72	Never	No or other caste	Widowed	light	Never	never	normal	no	no	no	no	no	no	no	no	no	Rural
101002801620101	101002801620100	1	Jammu and Kashmir	28	No	1	2	2	3	4	1	1	2	4	3	13	2	71	Middle school or under	No or other caste	Married	Never	Never	never	normal	yes	no	no	no	no	no	no	no	no	Rural
101002801770201	101002801770200	1	Jammu and Kashmir	28	No	2	2	2	2	3	2	2	3	3	2	13	2	47	Above higher secondary	No or other caste	Married	Never	Never	sometimes	normal	no	no	no	no	no	no	no	no	no	Rural
101002801770207	101002801770200	1	Jammu and Kashmir	28	No	2	1	3	1	2	1	2	3	4	3	12	2	78	Never	No or other caste	Married	Never	Never	never	normal	yes	no	no	yes	no	no	no	no	no	Rural
101002802040101	101002802040100	1	Jammu and Kashmir	28	No	2	2	2	2	3	2	2	2	3	3	13	2	57	Never	No or other caste	Married	moderate	Never	sometimes	normal	no	no	no	no	no	no	no	no	no	Rural
101002802610101	101002802610100	1	Jammu and Kashmir	28	No	2	1	2	3	3	1	2	3	3	2	12	2	69	Never	No or other caste	Married	vigorous	Never	seldom	normal	no	no	no	no	no	no	no	no	no	Rural
101002802710101	101002802710100	1	Jammu and Kashmir	28	No	2	1	2	2	2	1	2	1	3	4	10	2	57	Secondary and higher secondary	No or other caste	Married	light	Never	never	overweight	yes	no	no	no	no	no	no	no	no	Rural
101002803410101	101002803410100	1	Jammu and Kashmir	28	No	2	2	3	2	4	2	2	3	4	3	17	2	52	Middle school or under	No or other caste	Married	light	Never	never	overweight	yes	no	no	no	yes	no	yes	no	no	Rural
101002900180101	101002900180100	1	Jammu and Kashmir	29	No	1	1	3	1	3	1	2	3	3	2	10	2	65	Secondary and higher secondary	No or other caste	Married	light	Never	sometimes	normal	no	no	no	yes	no	no	yes	no	no	Rural
101002900220110	101002900220100	1	Jammu and Kashmir	29	No	1	2	3	2	2	2	1	2	3	3	11	2	76	Middle school or under	No or other caste	Widowed	light	Never	never	normal	yes	yes	no	no	no	no	yes	no	no	Rural
101002900240106	101002900240100	1	Jammu and Kashmir	29	No	1	2	2	1	3	1	2	2	2	2	8	1	72	Never	No or other caste	Married	light	Never	frequent	overweight	no	no	no	yes	yes	no	no	no	no	Rural
101002900240101	101002900240100	1	Jammu and Kashmir	29	No	2	2	2	1	3	2	2	3	3	3	13	2	48	Secondary and higher secondary	No or other caste	Married	light	Never	sometimes	overweight	no	no	no	no	no	no	yes	no	no	Rural
101002900330101	101002900330100	1	Jammu and Kashmir	29	No	2	2	1	2	2	1	2	3	2	3	10	2	62	Never	No or other caste	Married	light	Never	never	normal	no	no	no	no	no	no	no	no	no	Rural
101002900620106	101002900620100	1	Jammu and Kashmir	29	No	2	2	2	2	3	2	2	2	3	3	13	2	75	Never	No or other caste	Married	light	Never	never	normal	no	no	no	no	no	no	no	no	no	Rural
101002900770106	101002900770100	1	Jammu and Kashmir	29	No	1	2	1	2	4	2	1	2	4	2	11	2	77	Never	No or other caste	Widowed	light	Never	never	underweight	yes	no	no	no	no	no	yes	no	no	Rural
101002901190101	101002901190100	1	Jammu and Kashmir	29	No	2	1	2	1	3	1	1	2	2	2	7	1	51	Middle school or under	No or other caste	Married	light	Never	never	underweight	no	no	no	no	no	no	yes	no	no	Rural
101002901280101	101002901280100	1	Jammu and Kashmir	29	No	1	2	2	1	2	1	2	3	3	2	9	1	61	Secondary and higher secondary	No or other caste	Married	light	Never	seldom	normal	yes	no	no	no	no	no	no	no	no	Rural
101002901360101	101002901360100	1	Jammu and Kashmir	29	Yes	1	2	2	1	3	2	1	3	3	2	10	2	52	Secondary and higher secondary	No or other caste	Married	Never	Never	sometimes	overweight	no	no	no	no	no	no	no	no	no	Rural
101002901590101	101002901590100	1	Jammu and Kashmir	29	No	2	2	3	2	3	2	2	2	4	3	15	2	57	Never	No or other caste	Married	light	Never	frequent	normal	no	no	no	no	no	no	yes	no	no	Rural
101002901940101	101002901940100	1	Jammu and Kashmir	29	No	3	2	3	2	3	2	3	3	4	3	18	2	45	Middle school or under	No or other caste	Married	light	Never	sometimes	normal	no	no	no	no	no	no	no	no	no	Rural
101002902570101	101002902570100	1	Jammu and Kashmir	29	No	2	3	2	2	4	2	2	3	3	3	16	2	46	Never	No or other caste	Married	vigorous	Never	never	normal	no	no	no	no	no	no	yes	no	no	Rural
101002902670101	101002902670100	1	Jammu and Kashmir	29	No	2	3	2	2	2	3	1	2	4	3	14	2	49	Never	No or other caste	Married	light	Never	never	underweight	no	no	no	no	no	no	yes	no	no	Rural
101002902950214	101002902950200	1	Jammu and Kashmir	29	No	1	1	2	1	1	1	2	3	1	2	5	1	77	Secondary and higher secondary	No or other caste	Married	vigorous	Never	never	normal	yes	no	no	no	no	no	no	no	no	Rural
101002903480101	101002903480100	1	Jammu and Kashmir	29	Yes	2	3	2	3	3	2	3	3	3	3	17	2	52	Middle school or under	No or other caste	Married	vigorous	Never	sometimes	underweight	no	no	no	no	yes	no	no	no	yes	Rural
101002903890101	101002903890100	1	Jammu and Kashmir	29	No	2	1	2	1	2	1	2	3	1	2	7	1	58	Never	No or other caste	Married	light	Never	never	normal	yes	no	no	yes	no	no	no	no	no	Rural
101003000110101	101003000110100	1	Jammu and Kashmir	30	No	1	1	1	1	4	1	1	1	4	4	9	1	59	Secondary and higher secondary	Other backward class	Married	Never	light	frequent		yes	no	no	no	no	no	no	no	no	Rural
101003000210101	101003000210100	1	Jammu and Kashmir	30	Yes	3	2	3	3	2	2	3	3	2	2	15	2	76	Never	Scheduled caste	Married	vigorous	Never	never	normal	no	no	no	no	no	no	no	no	no	Rural
101003000240101	101003000240100	1	Jammu and Kashmir	30	No	1	1	1	1	4	1	1	1	4	4	9	1	70	Middle school or under	Scheduled caste	Widowed	Never	Never	seldom	overweight	no	yes	no	no	no	no	no	no	no	Rural
101003000400101	101003000400100	1	Jammu and Kashmir	30	No	2	3	2	3	2	3	3	3	3	3	17	2	68	Never	No or other caste	Married	Never	Never	seldom	overweight	yes	no	no	no	yes	no	yes	no	yes	Rural
101003000410101	101003000410100	1	Jammu and Kashmir	30	No	1	2	2	1	3	2	2	2	3	2	10	2	64	Middle school or under	Scheduled caste	Married	Never	moderate	seldom	overweight	yes	no	no	no	no	no	no	no	no	Rural
101003000620101	101003000620100	1	Jammu and Kashmir	30	No	1	3	1	1	4	1	1	3	4	4	13	2	61	Middle school or under	Scheduled caste	Married	Never	light	sometimes	normal	yes	no	no	no	no	no	no	no	no	Rural
101003000850101	101003000850100	1	Jammu and Kashmir	30	No	3	4	3	4	2	2	4	3	2	1	18	2	55	Secondary and higher secondary	No or other caste	Married	Never	Never	seldom	normal	no	no	no	no	no	no	no	no	no	Rural
101003001290101	101003001290100	1	Jammu and Kashmir	30	No	2	2	3	2	3	2	2	3	3	3	15	2	66	Never	No or other caste	Married	Never	Never		overweight	yes	no	no	no	no	yes	no	no	no	Rural
101003001870101	101003001870100	1	Jammu and Kashmir	30	No	4	4	4	4	3	4	3	4	1	3	24	2	67	Middle school or under	Scheduled caste	Married	Never	Never	sometimes	overweight	no	no	no	no	no	no	no	no	no	Rural
101003001930101	101003001930100	1	Jammu and Kashmir	30	No	4	4	4	4	1	4	4	4	1	1	21	2	73	Middle school or under	Scheduled caste	Widowed	light	Never	never		no	no	no	no	no	no	no	no	no	Rural
101003002070101	101003002070100	1	Jammu and Kashmir	30	No	2	2	3	3	3	2	2	2	2	3	14	2	82	Middle school or under	Scheduled caste	Widowed	Never	Never	never	normal	no	no	no	no	no	no	no	no	no	Rural
101003002220101	101003002220100	1	Jammu and Kashmir	30	Yes	3	3	2	3	3	2	3	2	2	2	15	2	70	Never	Scheduled caste	Married			never	normal	no	no	no	no	no	no	no	no	no	Rural
101003100240101	101003100240100	1	Jammu and Kashmir	31	No	4	4	4	1	2	4	3	4	2	3	21	2	61	Middle school or under	No or other caste	Married	light	Never	frequent	normal	no	no	no	no	no	no	no	no	no	Rural
101003100340101	101003100340100	1	Jammu and Kashmir	31	No	3	2	3	2	2	2	3	3	3	2	15	2	88	Middle school or under	No or other caste	Married	light	Never		underweight	no	no	no	no	no	no	no	no	no	Rural
101003100450101	101003100450100	1	Jammu and Kashmir	31	No	2	2	1	2	2	2	2	3	3	3	12	2	68	Middle school or under	No or other caste	Married	Never	Never	never	underweight	no	no	no	no	no	no	yes	no	no	Rural
101003100510101	101003100510100	1	Jammu and Kashmir	31	No	1	1	3	1	4	1	1	2	4	4	12	2	69	Never	No or other caste	Married	light	Never	sometimes	overweight	yes	no	no	no	no	no	no	no	no	Rural
101003100550101	101003100550100	1	Jammu and Kashmir	31	No	3	2	3	2	2	2	3	2	2	3	14	2	69	Never	No or other caste	Married	light	Never	never	normal	no	no	no	no	no	no	no	no	no	Rural
101003100630101	101003100630100	1	Jammu and Kashmir	31	No	3	2	3	2	2	2	3	2	2	3	14	2	45	Never	No or other caste	Married	light	Never	never	normal	no	no	no	no	no	no	no	no	no	Rural
101003100680101	101003100680100	1	Jammu and Kashmir	31	No	2	2	1	1	2	1	2	2	4	3	10	2	67	Never	No or other caste	Married	Never	Never	never	normal	no	no	no	no	no	no	no	no	no	Rural
101003101100107	101003101100100	1	Jammu and Kashmir	31	No	2	2	2	3	2	2	3	3	3	3	15	2	70	Never	No or other caste	Married	Never	Never	seldom	normal	yes	no	no	no	no	no	yes	no	no	Rural
101003101400101	101003101400100	1	Jammu and Kashmir	31	No	3	2	3	2	2	2	3	2	2	2	13	2	53	Secondary and higher secondary	No or other caste	Married	light	Never	never	normal	no	no	no	no	no	no	no	no	no	Rural
101003102040101	101003102040100	1	Jammu and Kashmir	31	No	1	3	4	1	4	1	1	3	4	4	16	2	64	Never	No or other caste	Married	light	Never	never	normal	yes	no	no	no	no	no	yes	no	no	Rural
101003102140101	101003102140100	1	Jammu and Kashmir	31	No	1	2	2	1	3	2	1	1	3	3	9	1	52	Middle school or under	No or other caste	Married	light	light	seldom	normal	no	no	no	no	no	no	yes	no	no	Rural
101003102430101	101003102430100	1	Jammu and Kashmir	31	No	2	4	3	1	1	4	4	4	1	2	16	2	55	Above higher secondary	No or other caste	Married	Never	Never	seldom	normal	no	no	no	no	no	no	no	no	no	Rural
101003102610101	101003102610100	1	Jammu and Kashmir	31	No	2	1	3	1	4	1	1	1	4	3	11	2	54	Middle school or under	No or other caste	Married	light	light	never		yes	no	no	no	no	no	yes	no	no	Rural
101003200070101	101003200070100	1	Jammu and Kashmir	32	No	4	3	3	1	3	3	2	3	2	2	16	2	78	Never	No or other caste	Widowed	Never	light	never	normal	no	no	no	no	no	no	no	no	no	Rural
101003200270101	101003200270100	1	Jammu and Kashmir	32	No	1	1	2	2	2	2	2	2	2	3	9	1	79	Middle school or under	Scheduled caste	Married	Never	Never		normal	no	no	no	no	no	no	no	no	no	Rural
101003200290101	101003200290100	1	Jammu and Kashmir	32	No	1	1	1	1	4	1	1	1	4	4	9	1	51	Secondary and higher secondary	No or other caste	Married	Never	Never	frequent	normal	no	no	no	no	no	no	no	no	no	Rural
101003200300101	101003200300100	1	Jammu and Kashmir	32	No	2	4	4	1	3	1	2	2	3	4	16	2	80	Middle school or under	Scheduled caste	Married	Never	light	frequent	underweight	no	no	no	yes	no	no	yes	yes	no	Rural
101003200390101	101003200390100	1	Jammu and Kashmir	32	No	4	4	4	4	1	4	4	4	2	3	24	2	84	Middle school or under	Scheduled caste	Widowed	Never	Never	never	normal	yes	no	no	no	no	no	no	no	no	Rural
101003200500101	101003200500100	1	Jammu and Kashmir	32	No	3	4	3	1	4	2	1	1	4	4	17	2	56	Never	No or other caste	Married	light	light	never		no	no	no	no	no	no	no	no	no	Rural
101003200620101	101003200620100	1	Jammu and Kashmir	32	No	4	4	4	4	1	4	4	4	1	1	21	2	57	Middle school or under	No or other caste	Married	light	Never	never	underweight	no	no	no	no	no	no	no	no	no	Rural
101003201040101	101003201040100	1	Jammu and Kashmir	32	No	2	1	1	1	3	3	2	3	3	3	12	2	66	Secondary and higher secondary	No or other caste	Married	light	light	never	normal	no	no	no	no	no	no	yes	no	no	Rural
101003201670101	101003201670100	1	Jammu and Kashmir	32	No	4	1	2	1	3	1	1	1	4	2	10	2	82	Never	Other backward class	Widowed	Never	Never	never	normal	no	yes	no	no	no	no	no	no	no	Rural
101003202180101	101003202180100	1	Jammu and Kashmir	32	No	2	3	2	3	3	3	2	3	3	2	16	2	50	Never	Scheduled caste	Married	Never	Never	never	underweight	no	no	no	no	no	no	no	no	no	Rural
101003202480101	101003202480100	1	Jammu and Kashmir	32	No	2	3	3	2	2	2	2	1	3	4	14	2	53	Middle school or under	Scheduled caste	Married	light	Never	never	normal	no	no	no	no	no	no	no	no	no	Rural
101003300010101	101003300010100	1	Jammu and Kashmir	33	No	1	2	2	2	2	2	3	2	3	3	12	2	48	Never	No or other caste	Married	light	Never	seldom	underweight	no	no	no	no	no	no	no	no	no	Rural
101003300040201	101003300040200	1	Jammu and Kashmir	33	No	2	2	3	2	2	2	3	2	2	3	13	2	77	Never	No or other caste	Widowed	light	Never	never	underweight	no	no	no	no	no	no	no	no	no	Rural
101003300050101	101003300050100	1	Jammu and Kashmir	33	No	1	2	3	3	3	3	3	2	2	3	15	2	68	Never	No or other caste	Married	light	Never	sometimes	underweight	no	no	no	no	no	no	no	no	no	Rural
101003300100101	101003300100100	1	Jammu and Kashmir	33	No	1	2	4	1	3	4	3	4	4	3	19	2	73	Never	Scheduled trible	Others	Never	Never	never	underweight	no	no	no	no	no	no	no	no	no	Rural
101003300130101	101003300130100	1	Jammu and Kashmir	33	No	4	4	4	4	1	4	4	4	1	1	21	2	61	Never	Scheduled trible	Married	Never	Never	frequent	normal	no	no	no	no	no	no	yes	no	no	Rural
101003300240101	101003300240100	1	Jammu and Kashmir	33	No	2	2	4	2	3	2	1	3	3	3	15	2	76	Middle school or under	No or other caste	Married	Never	Never	never	overweight	yes	no	no	yes	no	no	yes	no	yes	Rural
101003300800101	101003300800100	1	Jammu and Kashmir	33	No	3	2	3	2	2	2	3	2	2	3	14	2	62	Secondary and higher secondary	No or other caste	Married	Never	Never	never	overweight	yes	no	no	no	yes	no	no	no	no	Rural
101003300920101	101003300920100	1	Jammu and Kashmir	33	No	1	2	3	3	3	3	2	2	2	3	14	2	45	Secondary and higher secondary	No or other caste	Married	light	moderate	never	overweight	yes	no	no	no	no	no	no	no	no	Rural
101003301080101	101003301080100	1	Jammu and Kashmir	33	No	1	2	3	2	3	1	2	2	3	3	12	2	70	Middle school or under	No or other caste	Married	Never	Never	frequent	overweight	no	no	no	no	no	no	no	no	no	Rural
101003301370101	101003301370100	1	Jammu and Kashmir	33	No	2	2	1	1	3	3	2	2	4	3	13	2	55	Never	Scheduled trible	Married	light	Never	never	normal	no	no	no	no	no	no	no	no	no	Rural
101003302320101	101003302320100	1	Jammu and Kashmir	33	No	3	2	3	2	2	2	3	2	2	3	14	2	45	Secondary and higher secondary	No or other caste	Married	Never	Never	never	normal	no	no	no	no	no	no	no	no	no	Rural
101003302420101	101003302420100	1	Jammu and Kashmir	33	No	1	2	4	1	3	1	1	3	3	3	12	2	58	Never	Scheduled trible	Married	Never	Never	never	normal	no	no	no	yes	yes	yes	yes	no	no	Rural
101003400040101	101003400040100	1	Jammu and Kashmir	34	No	1	2	1	1	4	2	3	3	3	4	14	2	47	Never	Scheduled trible	Married	light	Never	frequent	normal	no	no	no	no	no	no	no	no	no	Rural
101003400080101	101003400080100	1	Jammu and Kashmir	34	No	4	3	2	3	3	3	2	3	3	3	19	2	60	Middle school or under	No or other caste	Married	light	Never	never	normal	no	no	no	no	no	no	no	no	no	Rural
101003400450101	101003400450100	1	Jammu and Kashmir	34	No	4	3	2	3	2	4	3	4	3	2	20	2	91	Never	No or other caste	Widowed	Never	Never		normal	yes	no	no	no	no	no	no	no	no	Rural
101003400500101	101003400500100	1	Jammu and Kashmir	34	No	1	2	3	2	3	2	2	2	3	3	13	2	73	Middle school or under	No or other caste	Married	light	Never	never	normal	no	no	no	no	no	no	yes	no	no	Rural
101003400630101	101003400630100	1	Jammu and Kashmir	34	No	3	2	2	3	3	3	2	3	3	2	16	2	58	Never	No or other caste	Married	light	Never	never	normal	no	no	no	no	no	no	no	no	no	Rural
101003400880101	101003400880100	1	Jammu and Kashmir	34	No	4	3	2	3	3	4	3	3	3	2	20	2	84	Middle school or under	No or other caste	Widowed	light	Never	never	normal	no	no	no	no	no	no	no	no	no	Rural
101003401650101	101003401650100	1	Jammu and Kashmir	34	No	2	2	2	3	3	3	3	2	3	3	16	2	51	Never	No or other caste	Married	light	Never	seldom	overweight	no	no	no	no	no	no	yes	no	no	Rural
101003401810101	101003401810100	1	Jammu and Kashmir	34	No	2	1	1	1	3	1	2	1	3	3	8	1	48	Middle school or under	No or other caste	Married	Never	Never	seldom	normal	no	no	no	no	no	no	no	no	no	Rural
101003402380108	101003402380100	1	Jammu and Kashmir	34	No	3	3	3	2	3	3	3	3	2	2	17	2	69	Never	No or other caste	Widowed	light	Never		normal	yes	no	no	no	no	no	no	no	no	Rural
101003402640101	101003402640100	1	Jammu and Kashmir	34	No	2	3	2	3	3	3	1	2	2	3	14	2	45	Middle school or under	No or other caste	Married	Never	Never	seldom	normal	no	no	no	no	no	no	no	no	no	Rural
101003500340101	101003500340100	1	Jammu and Kashmir	35	No	4	2	4	4	2	4	2	4	2	3	21	2	61	Secondary and higher secondary	Other backward class	Married	Never	Never	seldom	overweight	no	no	no	no	no	no	no	no	no	Rural
101003500930101	101003500930100	1	Jammu and Kashmir	35	No	3	3	2	3	2	2	3	2	2	3	15	2	75	Never	Scheduled caste	Widowed	light	Never	never	normal	no	no	no	no	no	no	no	no	no	Rural
101003501850101	101003501850100	1	Jammu and Kashmir	35	No	4	4	3	1	2	4	3	4	3	2	20	2	48	Never	Scheduled caste	Married	light	Never	never		no	no	no	no	no	no	no	no	no	Rural
101003502050101	101003502050100	1	Jammu and Kashmir	35	No	2	2	2	1	3	3	3	3	3	2	14	2	70	Never	No or other caste	Married	light	moderate	never	normal	yes	no	no	no	no	no	no	no	no	Rural
101003502260101	101003502260100	1	Jammu and Kashmir	35	No	3	2	4	3	4	1	3	4	4	4	22	2	54	Middle school or under	No or other caste	Married	light	light	frequent	normal	no	no	no	no	no	no	no	no	no	Rural
101003503270101	101003503270100	1	Jammu and Kashmir	35	No	1	3	1	4	1	1	4	2	4	2	13	2	52	Middle school or under	No or other caste	Married	Never	Never	never	overweight	yes	no	no	no	no	no	no	no	no	Rural
101003503470101	101003503470100	1	Jammu and Kashmir	35	No	3	2	3	2	2	3	2	3	3	3	16	2	69	Secondary and higher secondary	No or other caste	Married	Never	Never	never	overweight	yes	no	no	no	no	no	no	no	no	Rural
101003504130101	101003504130100	1	Jammu and Kashmir	35	No	3	2	3	2	2	2	3	2	3	3	15	2	67	Secondary and higher secondary	Scheduled caste	Married	Never	Never	never	normal	no	no	no	no	no	no	no	no	no	Rural
101003504570101	101003504570100	1	Jammu and Kashmir	35	No	2	3	3	3	3	2	3	3	2	3	17	2	46	Secondary and higher secondary	Scheduled caste	Married	moderate	light	never	normal	no	no	no	no	no	no	no	no	no	Rural
101003504820101	101003504820100	1	Jammu and Kashmir	35	No	1	3	4	2	4	1	3	4	4	3	19	2	80	Never	No or other caste	Married	Never	Never	frequent		yes	no	no	no	no	no	yes	no	no	Rural
101003505110101	101003505110100	1	Jammu and Kashmir	35	No	4	3	3	4	2	4	3	4	2	1	20	2	62	Never	Scheduled trible	Married	light	Never	frequent	normal	yes	no	no	no	no	no	yes	no	no	Rural
101003505300101	101003505300100	1	Jammu and Kashmir	35	No	2	1	2	1	3	3	2	3	3	3	13	2	52	Middle school or under	No or other caste	Married	light	light	never	overweight	no	no	no	no	no	no	no	no	no	Rural
101003505430101	101003505430100	1	Jammu and Kashmir	35	No	3	2	2	1	2	2	1	3	2	3	11	2	45	Middle school or under	No or other caste	Married	light	moderate	frequent	overweight	no	no	no	no	no	no	no	no	no	Rural
101003505760101	101003505760100	1	Jammu and Kashmir	35	No	4	3	3	2	2	1	4	2	1	1	13	2	64	Secondary and higher secondary	Scheduled caste	Married	Never	Never	frequent	overweight	no	no	no	no	no	no	no	no	no	Rural
101003505910101	101003505910100	1	Jammu and Kashmir	35	No	3	2	3	2	2	2	3	2	2	3	14	2	67	Middle school or under	No or other caste	Married	light	Never	never	underweight	no	no	no	no	no	no	no	no	no	Rural
101003600080101	101003600080100	1	Jammu and Kashmir	36	No	2	3	2	3	2	3	2	3	1	4	15	2	59	Secondary and higher secondary	No or other caste	Married	Never	Never	never	overweight	no	no	no	no	no	no	no	no	no	Rural
101003600180101	101003600180100	1	Jammu and Kashmir	36	No	1	4	4	4	2	2	3	4	2	3	19	2	63	Never	No or other caste	Married	light	Never	frequent	normal	no	yes	no	no	no	no	no	no	no	Rural
101003600240101	101003600240100	1	Jammu and Kashmir	36	No	3	2	3	2	2	2	3	3	2	3	15	2	72	Never	No or other caste	Married	light	moderate	never		no	no	no	no	no	no	no	no	no	Rural
101003600330101	101003600330100	1	Jammu and Kashmir	36	No	2	3	1	2	3	3	2	2	3	3	14	2	47	Secondary and higher secondary	No or other caste	Married	moderate	moderate	never	normal	no	no	no	no	no	no	no	no	no	Rural
101003600510101	101003600510100	1	Jammu and Kashmir	36	No	2	3	2	3	3	1	2	1	3	3	13	2	72	Never	No or other caste	Married	light	moderate	never		no	no	no	no	no	no	no	no	no	Rural
101003600580101	101003600580100	1	Jammu and Kashmir	36	No	4	2	4	2	3	3	4	4	4	3	23	2	93	Never	No or other caste	Widowed	Never	Never	never	normal	no	no	no	no	no	no	no	no	no	Rural
101003600580103	101003600580100	1	Jammu and Kashmir	36	No	1	1	2	2	4	1	2	4	4	1	12	2	60	Secondary and higher secondary	No or other caste	Married	Never	Never	frequent	normal	no	no	no	no	no	no	no	no	no	Rural
101003600640101	101003600640100	1	Jammu and Kashmir	36	No	4	3	4	3	1	3	2	3	1	1	15	2	60	Never	No or other caste	Married	Never	Never	frequent	normal	no	no	no	no	no	no	no	no	no	Rural
101003600680101	101003600680100	1	Jammu and Kashmir	36	No	2	2	3	3	3	3	2	2	2	3	15	2	53	Secondary and higher secondary	No or other caste	Married	Never	moderate	never		no	no	no	no	no	no	no	no	no	Rural
101003600700101	101003600700100	1	Jammu and Kashmir	36	No	2	3	3	2	3	2	2	3	3	2	15	2	66	Secondary and higher secondary	No or other caste	Married	Never	moderate	never		yes	yes	no	no	no	no	no	no	no	Rural
101003600760101	101003600760100	1	Jammu and Kashmir	36	No	2	2	4	2	3	1	3	4	3	3	17	2	59	Never	No or other caste	Married	light	moderate	seldom		no	no	no	no	no	no	no	no	no	Rural
101003601230101	101003601230100	1	Jammu and Kashmir	36	No	4	3	1	4	2	4	2	4	2	3	19	2	47	Middle school or under	No or other caste	Married	Never	Never	frequent	overweight	no	no	no	no	no	no	no	no	no	Rural
101003601270201	101003601270200	1	Jammu and Kashmir	36	No	3	2	3	3	3	3	2	3	3	2	17	2	47	Never	No or other caste	Married	Never	Never	never	normal	no	no	no	no	no	no	no	no	no	Rural
101003601390101	101003601390100	1	Jammu and Kashmir	36	No	2	2	4	2	4	1	3	4	4	3	19	2	45	Middle school or under	No or other caste	Married	moderate	light	never	normal	no	no	no	no	no	no	no	no	no	Rural
101003601420101	101003601420100	1	Jammu and Kashmir	36	No	2	1	3	2	2	2	3	1	3	2	11	2	57	Never	No or other caste	Married	light	Never	frequent	overweight	no	no	no	no	no	no	no	no	no	Rural
101003601460101	101003601460100	1	Jammu and Kashmir	36	No	2	3	2	2	2	3	3	2	3	2	14	2	49	Middle school or under	No or other caste	Married	light	moderate	never		no	no	no	no	no	no	no	no	no	Rural
101003601550101	101003601550100	1	Jammu and Kashmir	36	No	4	3	4	2	4	1	4	4	4	4	24	2	67	Never	No or other caste	Married	light	Never	seldom		no	no	no	no	no	no	no	no	no	Rural
101003601780101	101003601780100	1	Jammu and Kashmir	36	No	2	3	3	2	3	3	3	3	3	3	18	2	45	Secondary and higher secondary	No or other caste	Married	light	moderate	frequent	overweight	yes	yes	no	no	no	no	no	no	no	Rural
101003601830101	101003601830100	1	Jammu and Kashmir	36	No	3	2	4	2	3	1	3	4	4	4	20	2	67	Never	No or other caste	Married	light	light	seldom		no	no	no	no	no	no	no	no	no	Rural
101003602020101	101003602020100	1	Jammu and Kashmir	36	No	2	3	2	3	3	3	2	3	3	2	16	2	55	Secondary and higher secondary	No or other caste	Married	light	Never	never	normal	no	no	no	no	no	no	no	no	no	Rural
101003700030101	101003700030100	1	Jammu and Kashmir	37	No	1	1	1	1	4	1	1	2	1	1	4	1	53	Middle school or under	Other backward class	Married	light	Never	sometimes	overweight	no	no	no	no	no	no	no	no	no	Urban
101003700110101	101003700110100	1	Jammu and Kashmir	37	No	1	1	1	1	4	1	1	1	2	3	6	1	52	Middle school or under	Other backward class	Married	light	Never	never	normal	yes	no	no	no	no	no	no		no	Urban
101003700330101	101003700330100	1	Jammu and Kashmir	37	No	1	1	2	1	2	1	1	2	1	2	4	1	65	Secondary and higher secondary	Other backward class	Married	Never	Never	never	normal	yes	no	no	no	no	no	no	no	no	Urban
101003700400101	101003700400100	1	Jammu and Kashmir	37	No	2	1	1	1	2	1	1	3	2	3	7	1	52	Never	Other backward class	Married	light	Never	frequent		no	no	no	no	no	no	no	no	no	Urban
101003700970301	101003700970300	1	Jammu and Kashmir	37	No	1	1	1	1	4	1	1	1	4	4	9	1	65	Secondary and higher secondary	No or other caste	Married	Never	Never	never	normal	no	no	no	no	no	no	no	no	no	Urban
101003701160101	101003701160100	1	Jammu and Kashmir	37	No	1	1	1	1	4	1	1	1	3	3	7	1	49	Never	Other backward class	Married	light	Never	seldom	normal	no	no	no	no	no	no	no	no	no	Urban
101003701900101	101003701900100	1	Jammu and Kashmir	37	No	1	2	1	1	4	2	1	1	3	2	8	1	66	Never	No or other caste	Married	light	Never	never	underweight	no	no	no	no	no	no	no	no	no	Urban
101003702060101	101003702060100	1	Jammu and Kashmir	37	No	1	1	3	1	2	1	1	1	4	2	7	1	77	Never	No or other caste	Married	light	Never	never	normal	yes	no	no	no	no	no	yes	no	no	Urban
101003702360101	101003702360100	1	Jammu and Kashmir	37	No	1	2	2	1	4	2	1	1	4	3	11	2	50	Never	Other backward class	Married	Never	Never	never		no	no	no	no	no	no	no	no	no	Urban
101003800050101	101003800050100	1	Jammu and Kashmir	38	No	1	1	1	1	4	1	1	1	2	2	5	1	46	Never	No or other caste	Married	light	Never	frequent	overweight	yes	no	no	no	no	no	no	no	yes	Urban
101003800080101	101003800080100	1	Jammu and Kashmir	38	No	1	1	1	1	1	1	1	1	1	1	0	1	55	Never	No or other caste	Married	light	Never	seldom	overweight	no	no	no	no	no	no	yes	no	no	Urban
101003800250101	101003800250100	1	Jammu and Kashmir	38	No	1	1	1	1	4	1	1	1	3	3	7	1	58	Never	No or other caste	Married	light	Never	never		no	no	no	no	no	no	no	no	no	Urban
101003800910201	101003800910200	1	Jammu and Kashmir	38	No	1	2	3	1	3	2	1	1	2	2	8	1	82	Never	No or other caste	Married	light	Never	never	overweight	no	no	no	yes	no	no	yes	no	no	Urban
101003801040101	101003801040100	1	Jammu and Kashmir	38	No	1	1	2	1	4	1	1	1	2	2	6	1	67	Never	No or other caste	Married	light	Never	never	normal	yes	no	no	no	no	no	no	no	no	Urban
101003801160101	101003801160100	1	Jammu and Kashmir	38	No	1	2	3	1	4	1	1	1	2	3	9	1	67	Never	No or other caste	Married	light	Never	frequent		yes	no	no	no	no	no	no	no	no	Urban
101003801590101	101003801590100	1	Jammu and Kashmir	38	No	1	2	1	2	4	2	1	1	4	3	11	2	75	Never	No or other caste	Married	Never	Never	never	underweight	yes	no	no	no	no	no	no	no	no	Urban
101003801720101	101003801720100	1	Jammu and Kashmir	38	Yes	1	1	1	1	4	1	1	1	3	4	8	1	48	Never	No or other caste	Married	Never	Never	never		yes	no	no	no	yes	no	no	no	no	Urban
101003801860101	101003801860100	1	Jammu and Kashmir	38	No	2	2	1	2	3	2	1	1	2	3	9	1	47	Middle school or under	No or other caste	Married	light	Never	sometimes	normal	no	no	no	no	no	no	no	no	no	Urban
101003802340101	101003802340100	1	Jammu and Kashmir	38	No	1	1	1	1	4	1	1	1	3	3	7	1	62	Never	No or other caste	Married	light	Never	frequent	normal	no	no	no	no	no	no	no	no	no	Urban
101003900090101	101003900090100	1	Jammu and Kashmir	39	No	3	2	3	2	2	3	2	3	2	3	15	2	52	Secondary and higher secondary	No or other caste	Married	Never	Never	never	normal	no	yes	no	no	no	no	no	no	no	Urban
101003900320101	101003900320100	1	Jammu and Kashmir	39	No	2	2	4	1	3	3	2	4	4	3	18	2	61	Middle school or under	Scheduled caste	Widowed	light	light	never		no	no	no	no	no	no	no	no	no	Urban
101003900370101	101003900370100	1	Jammu and Kashmir	39	No	4	3	2	4	2	4	3	4	2	2	20	2	55	Never	Scheduled caste	Married	Never	Never	never	normal	no	no	no	no	no	no	no	no	no	Urban
101003900540101	101003900540100	1	Jammu and Kashmir	39	No	3	1	4	1	1	1	3	4	4	2	14	2	77	Never	Scheduled caste	Married	moderate	Never	never	normal	no	no	no	no	no	no	no	no	no	Urban
101003900590101	101003900590100	1	Jammu and Kashmir	39	No	4	4	4	4	1	4	4	4	1	1	21	2	63	Never	Scheduled caste	Widowed	light	Never	never		no	no	no	no	no	no	no	no	no	Urban
101003901060101	101003901060100	1	Jammu and Kashmir	39	No	4	2	4	4	1	4	4	4	1	1	19	2	77	Secondary and higher secondary	No or other caste	Married	Never	Never	never	normal	no	no	no	no	no	no	no	no	no	Urban
101003901130101	101003901130100	1	Jammu and Kashmir	39	No	2	1	3	3	3	1	2	3	2	3	13	2	66	Never	Scheduled caste	Married	moderate	moderate	frequent	underweight	no	no	no	no	no	no	yes	no	no	Urban
101003901240101	101003901240100	1	Jammu and Kashmir	39	No	1	2	1	2	4	2	2	1	3	3	11	2	77	Never	Scheduled caste	Married	light	Never	never	normal	no	no	no	no	no	no	no	no	no	Urban
101003901360401	101003901360400	1	Jammu and Kashmir	39	No	2	2	4	1	3	1	2	4	3	3	15	2	51	Middle school or under	Scheduled caste	Married	light	heavy	frequent	normal	no	no	no	no	no	no	no	no	no	Urban
101003901420101	101003901420100	1	Jammu and Kashmir	39	No	3	3	4	4	1	3	4	4	2	1	19	2	55	Never	Scheduled caste	Married	light	Never	never	normal	no	no	no	no	no	no	no	no	no	Urban
101003901550101	101003901550100	1	Jammu and Kashmir	39	No	2	2	3	2	4	2	3	3	3	3	17	2	50	Secondary and higher secondary	No or other caste	Married	Never	Never	never		yes	no	no	no	yes	no	yes	no	yes	Urban
101003901640101	101003901640100	1	Jammu and Kashmir	39	No	3	4	4	2	4	1	3	4	4	4	23	2	66	Middle school or under	No or other caste	Married	light	light	frequent		yes	no	no	yes	no	no	no	no	no	Urban
101003901690101	101003901690100	1	Jammu and Kashmir	39	No	1	3	3	2	2	4	4	4	1	1	15	2	73	Middle school or under	No or other caste	Widowed	Never	Never	never	normal	yes	no	no	no	yes	no	no	no	no	Urban
101004000160102	101004000160100	1	Jammu and Kashmir	40	No	4	4	4	4	2	4	4	4	1	2	23	2	57	Middle school or under	Other backward class	Widowed	light	Never	never	normal	no	no	no	no	no	no	no	no	no	Urban
101004000290101	101004000290100	1	Jammu and Kashmir	40	No	2	3	3	3	3	2	2	2	2	2	14	2	57	Never	Scheduled caste	Married	light	moderate	never		no	no	no	no	no	no	yes	no	no	Urban
101004000330101	101004000330100	1	Jammu and Kashmir	40	No	3	1	2	1	1	1	2	4	1	2	8	1	68	Secondary and higher secondary	Scheduled caste	Married	light	moderate	seldom	normal	no	no	no	no	no	no	no	no	no	Urban
101004000590101	101004000590100	1	Jammu and Kashmir	40	No	3	2	3	2	2	2	3	2	2	3	14	2	61	Never	Scheduled caste	Married	light	Never	never	normal	no	no	no	no	no	no	no	no	no	Urban
101004000740101	101004000740100	1	Jammu and Kashmir	40	No	1	1	3	1	1	1	1	4	1	1	5	1	47	Secondary and higher secondary	Scheduled caste	Married	light	light	frequent	normal	no	no	no	no	no	no	no	no	no	Urban
101004000830101	101004000830100	1	Jammu and Kashmir	40	No	4	4	4	4	1	4	4	4	1	1	21	2	56	Never	Scheduled caste	Married	Never	Never	never	overweight	no	no	no	no	yes	no	no	no	no	Urban
101004001280201	101004001280200	1	Jammu and Kashmir	40	No	2	3	4	3	3	2	2	1	4	3	17	2	54	Never	Scheduled caste	Married	light	moderate	sometimes	normal	no	no	no	no	no	no	yes	no	no	Urban
101004001320101	101004001320100	1	Jammu and Kashmir	40	No	2	3	4	2	3	1	3	4	4	4	20	2	63	Never	No or other caste	Married	light	light	frequent	normal	no	no	no	no	no	no	no	no	no	Urban
101004001530101	101004001530100	1	Jammu and Kashmir	40	No	3	2	3	2	2	2	3	2	2	3	14	2	50	Never	Other backward class	Married	Never	Never	never		no	yes	no	no	no	no	no	no	no	Urban
101004002040101	101004002040100	1	Jammu and Kashmir	40	No	3	3	2	3	3	3	2	3	3	3	18	2	58	Never	Other backward class	Married	Never	Never	never		no	no	no	no	no	no	no	no	no	Urban
101004002090210	101004002090200	1	Jammu and Kashmir	40	No	2	3	2	3	3	1	2	3	3	3	15	2	66	Middle school or under	Scheduled caste	Married	Never	Never	never	overweight	yes	no	no	no	no	no	yes	no	no	Urban
101004002090206	101004002090200	1	Jammu and Kashmir	40	No	2	2	3	3	3	1	2	2	2	3	13	2	46	Middle school or under	Scheduled caste	Married	Never	Never	frequent	normal	no	no	no	no	no	no	no	no	no	Urban
101004002140101	101004002140100	1	Jammu and Kashmir	40	No	4	4	4	2	4	4	4	4	4	4	28	2	59	Secondary and higher secondary	No or other caste	Married	Never	Never	seldom	overweight	yes	no	no	no	yes	yes	no	no	yes	Urban
101004002270101	101004002270100	1	Jammu and Kashmir	40	No	4	4	4	4	1	4	4	4	1	1	21	2	63	Middle school or under	Other backward class	Married	Never	Never	never	normal	no	no	no	no	no	no	no	no	no	Urban
101004002400101	101004002400100	1	Jammu and Kashmir	40	No	2	2	3	3	3	2	1	2	2	3	13	2	56	Above higher secondary	Scheduled caste	Married	Never	Never	never		yes	no	no	no	yes	no	no	no	no	Urban
101004100010201	101004100010200	1	Jammu and Kashmir	41	No	4	3	3	1	4	4	1	3	4	4	21	2	72	Never	No or other caste	Widowed	vigorous	Never	never	normal	no	no	no	no	no	no	yes	no	no	Urban
101004100020101	101004100020100	1	Jammu and Kashmir	41	No	3	2	1	1	1	2	1	3	3	3	10	2	46	Middle school or under	Scheduled trible	Married	Never	Never	never	normal	yes	no	no	yes	no	no	yes	no	no	Urban
101004100210101	101004100210100	1	Jammu and Kashmir	41	No	2	2	2	2	4	2	2	3	4	3	16	2	71	Never	No or other caste	Married	moderate	Never	never	normal	no	no	no	no	no	no	no	yes	no	Urban
101004100250101	101004100250100	1	Jammu and Kashmir	41	No	3	2	3	1	1	2	1	4	1	1	9	1	61	Above higher secondary	No or other caste	Married	Never	Never	never	normal	yes	no	no	no	no	no	yes	no	no	Urban
101004100670101	101004100670100	1	Jammu and Kashmir	41	No	1	1	2	1	2	1	2	3	1	3	7	1	64	Above higher secondary	No or other caste	Married	Never	Never	never	normal	yes	yes	no	no	no	no	no	no	no	Urban
101004100860101	101004100860100	1	Jammu and Kashmir	41	No	1	2	3	1	3	2	2	4	4	3	15	2	52	Middle school or under	No or other caste	Married	Never	light	frequent	overweight	no	no	no	no	no	no	no	no	no	Urban
101004101160101	101004101160100	1	Jammu and Kashmir	41	No	2	1	3	1	2	1	1	4	1	3	9	1	67	Never	No or other caste	Married	moderate	Never	never	normal	yes	no	no	no	no	no	no	no	no	Urban
101004101230101	101004101230100	1	Jammu and Kashmir	41	No	2	1	2	1	3	2	2	3	2	3	11	2	45	Secondary and higher secondary	No or other caste	Married	light	Never	never	normal	no	no	no	no	no	no	yes	no	no	Urban
101004101610101	101004101610100	1	Jammu and Kashmir	41	No	2	2	3	1	4	2	2	4	4	3	17	2	54	Middle school or under	No or other caste	Married	light	Never	never	overweight	yes	no	no	no	no	no	no	no	no	Urban
101004101690101	101004101690100	1	Jammu and Kashmir	41	No	1	1	2	1	1	1	2	2	1	2	4	1	67	Above higher secondary	No or other caste	Married	Never	Never	seldom	normal	no	yes	no	no	no	no	no	no	no	Urban
101004200020101	101004200020100	1	Jammu and Kashmir	42	No	1	1	2	1	1	4	1	3	1	1	6	1	66	Above higher secondary	No or other caste	Married	Never	Never	never	overweight	no	yes	no	no	no	no	no	no	no	Urban
101004200060101	101004200060100	1	Jammu and Kashmir	42	No	1	1	1	1	4	1	1	1	4	4	9	1	62	Above higher secondary	No or other caste	Married	light	Never	never	overweight	yes	yes	no	no	no	no	no	no	yes	Urban
101004200090101	101004200090100	1	Jammu and Kashmir	42	No	2	3	3	4	2	3	3	2	3	3	18	2	68	Middle school or under	No or other caste	Married	light	Never	never	overweight	yes	no	no	no	no	no	yes	no	yes	Urban
101004200510201	101004200510200	1	Jammu and Kashmir	42	No	2	1	2	1	3	1	1	3	1	2	7	1	56	Secondary and higher secondary	No or other caste	Married	light	Never	seldom	normal	no	no	no	no	no	no	no	no	no	Urban
101004200860101	101004200860100	1	Jammu and Kashmir	42	No	2	3	3	2	3	1	1	2	3	2	12	2	54	Secondary and higher secondary	Other backward class	Married	light	Never	never	overweight	no	no	no	no	no	no	no	no	no	Urban
101004201360101	101004201360100	1	Jammu and Kashmir	42	No	2	1	2	1	3	1	2	3	1	2	8	1	61	Middle school or under	No or other caste	Married	light	Never	never	normal	no	no	no	no	no	no	no	no	no	Urban
101004201590101	101004201590100	1	Jammu and Kashmir	42	No	4	4	3	4	1	3	4	3	1	1	18	2	79	Above higher secondary	No or other caste	Widowed	light	Never	never	normal	yes	no	no	no	yes	no	yes	no	yes	Urban
101004201650106	101004201650100	1	Jammu and Kashmir	42	No	3	2	3	1	4	2	1	4	4	3	17	2	78	Middle school or under	No or other caste	Widowed	light	Never	never	normal	yes	no	no	no	no	no	no	no	no	Urban
101004201800201	101004201800200	1	Jammu and Kashmir	42	No	4	4	3	1	4	2	1	1	3	4	17	2	70	Middle school or under	No or other caste	Married	light	Never	never	normal	yes	no	no	no	no	no	no	no	no	Urban
101004201950101	101004201950100	1	Jammu and Kashmir	42	No	2	1	4	4	4	4	2	3	4	4	22	2	55	Middle school or under	No or other caste	Married	light	Never	never	normal	yes	no	no	yes	no	no	no	no	no	Urban
101004300360101	101004300360100	1	Jammu and Kashmir	43	Yes	2	2	1	3	2	2	1	4	2	2	11	2	67	Secondary and higher secondary	No or other caste	Married	light	Never	never	normal	no	no	no	no	no	no	no	no	no	Urban
101004300630101	101004300630100	1	Jammu and Kashmir	43	Yes	2	2	2	2	3	2	2	2	3	3	13	2	54	Middle school or under	No or other caste	Married	light	Never	never	normal	yes	no	no	no	no	no	no	no	no	Urban
101004300640101	101004300640100	1	Jammu and Kashmir	43	No	2	2	3	3	3	3	4	4	3	3	20	2	60	Above higher secondary	No or other caste	Married	Never	Never	never	overweight	yes	no	no	no	no	no	no	no	no	Urban
101004300680106	101004300680100	1	Jammu and Kashmir	43	Yes	2	1	3	1	1	2	2	3	3	1	9	1	85	Above higher secondary	No or other caste	Widowed	Never	Never	never	normal	yes	no	no	no	no	no	yes	no	no	Urban
101004300720101	101004300720100	1	Jammu and Kashmir	43	No	2	1	2	1	2	1	1	4	1	2	7	1	52	Secondary and higher secondary	No or other caste	Married	light	Never	never	normal	no	no	no	no	no	no	no	no	no	Urban
101004300960101	101004300960100	1	Jammu and Kashmir	43	No	2	2	1	2	1	1	1	4	1	2	7	1	60	Above higher secondary	No or other caste	Married	Never	Never	never	overweight	yes	no	no	no	no	no	yes	no	no	Urban
101004301190101	101004301190100	1	Jammu and Kashmir	43	No	2	1	2	1	1	1	1	4	1	1	5	1	68	Above higher secondary	No or other caste	Married	Never	Never	never	overweight	yes	no	no	no	no	no	no	no	no	Urban
101004301670101	101004301670100	1	Jammu and Kashmir	43	No	2	2	2	1	2	2	2	3	3	2	11	2	53	Above higher secondary	No or other caste	Married	Never	Never	never	overweight	no	no	no	no	no	no	no	no	no	Urban
101004400090103	101004400090100	1	Jammu and Kashmir	44	No	1	1	2	1	1	1	1	4	1	2	5	1	45	Secondary and higher secondary	No or other caste	Married	Never	Never	never	overweight	yes	no	no	no	no	no	no	no	no	Urban
101004400090101	101004400090100	1	Jammu and Kashmir	44	No	1	1	2	2	1	2	1	4	1	4	9	1	69	Secondary and higher secondary	No or other caste	Married	light	Never	never	overweight	yes	no	no	no	no	no	yes	no	no	Urban
101004400130101	101004400130100	1	Jammu and Kashmir	44	No	2	2	2	2	3	2	2	2	3	3	13	2	54	Above higher secondary	No or other caste	Married	Never	Never	never	overweight	no	no	no	no	no	no	no	no	no	Urban
101004400250101	101004400250100	1	Jammu and Kashmir	44	Yes	2	2	3	2	3	2	2	2	3	3	14	2	73	Above higher secondary	No or other caste	Married	Never	Never	never	overweight	yes	no	no	no	no	no	no	no	no	Urban
101004400270101	101004400270100	1	Jammu and Kashmir	44	No	1	1	2	2	2	2	2	3	2	2	9	1	69	Secondary and higher secondary	No or other caste	Married	Never	Never	never	normal	yes	yes	no	no	no	no	no	no	yes	Urban
101004400370101	101004400370100	1	Jammu and Kashmir	44	No	2	2	2	2	3	2	2	3	3	2	13	2	52	Above higher secondary	No or other caste	Married	light	Never	never	overweight	no	no	no	no	no	no	no	no	yes	Urban
101004400450101	101004400450100	1	Jammu and Kashmir	44	No	2	2	2	3	1	1	2	3	1	1	8	1	63	Above higher secondary	No or other caste	Married	Never	Never	never	normal	no	no	no	no	no	no	no	no	no	Urban
101004400450109	101004400450100	1	Jammu and Kashmir	44	No	2	3	2	1	3	4	3	4	3	3	18	2	52	Secondary and higher secondary	No or other caste	Others	Never	Never	never	underweight	no	no	no	no	no	no	yes	no	no	Urban
101004400640101	101004400640100	1	Jammu and Kashmir	44	No	4	3	3	3	4	4	3	4	4	4	26	2	65	Secondary and higher secondary	No or other caste	Married	Never	Never	never	normal	yes	no	no	yes	yes	no	no	no	yes	Urban
101004400760105	101004400760100	1	Jammu and Kashmir	44	No	2	3	1	2	2	2	1	2	3	3	11	2	83	Above higher secondary	No or other caste	Married	light	Never	never	overweight	yes	yes	no	no	yes	yes	no	no	no	Urban
101004401130101	101004401130100	1	Jammu and Kashmir	44	No	2	1	3	2	1	1	2	4	3	3	12	2	60	Secondary and higher secondary	No or other caste	Married	light	Never	seldom	overweight	yes	no	no	no	no	no	no	yes	no	Urban
101004500050101	101004500050100	1	Jammu and Kashmir	45	No	1	1	1	1	4	1	1	2	2	2	6	1	53	Never	No or other caste	Married	light	Never	frequent	normal	no	no	no	no	no	no	no	no	no	Urban
101004500110101	101004500110100	1	Jammu and Kashmir	45	No	1	1	1	1	4	1	1	1	3	3	7	1	60	Middle school or under	No or other caste	Married	light	Never	never	normal	no	no	no	no	no	no	no	no	no	Urban
101004500160101	101004500160100	1	Jammu and Kashmir	45	No	1	2	2	1	4	2	1	1	3	2	9	1	55	Never	No or other caste	Married	light	Never	frequent	overweight	yes	no	no	yes	no	no	no	no	no	Urban
101004500220101	101004500220100	1	Jammu and Kashmir	45	Yes	1	2	1	1	4	1	1	1	3	3	8	1	50	Never	No or other caste	Married	light	Never	never	normal	no	no	no	no	no	no	no	no	no	Urban
101004500290101	101004500290100	1	Jammu and Kashmir	45	No	1	1	2	1	4	2	1	1	3	3	9	1	69	Never	No or other caste	Married	light	Never	frequent	normal	yes	no	no	no	no	no	no	no	no	Urban
101004500520101	101004500520100	1	Jammu and Kashmir	45	No	1	1	1	1	4	1	1	1	3	3	7	1	60	Never	No or other caste	Married	Never	Never	never	overweight	yes	yes	no	no	no	no	yes	no	yes	Urban
101004500620101	101004500620100	1	Jammu and Kashmir	45	No	2	2	1	1	4	2	1	1	3	3	10	2	55	Middle school or under	No or other caste	Married	Never	Never	never		no	no	no	no	no	no	no	no	no	Urban
101004500710101	101004500710100	1	Jammu and Kashmir	45	No	1	1	2	1	4	1	1	2	2	2	7	1	58	Never	No or other caste	Widowed	light	Never	never	overweight	yes	yes	no	no	no	no	yes	no	no	Urban
101004500740201	101004500740200	1	Jammu and Kashmir	45	No	1	1	1	1	2	1	1	1	2	2	3	1	52	Secondary and higher secondary	No or other caste	Married	Never	Never	frequent	overweight	no	no	no	no	no	no	no	no	no	Urban
101004500810101	101004500810100	1	Jammu and Kashmir	45	No	2	2	3	3	2	3	2	3	2	2	14	2	51	Never	No or other caste	Married	light	Never	never	normal	no	no	no	yes	no	no	no	no	no	Urban
101004500980101	101004500980100	1	Jammu and Kashmir	45	No	1	2	2	1	4	2	1	2	3	2	10	2	53	Middle school or under	No or other caste	Married	Never	Never	frequent	normal	yes	no	no	no	no	no	no	no	no	Urban
101004501040101	101004501040100	1	Jammu and Kashmir	45	No	2	1	1	1	3	2	3	3	2	3	11	2	56	Never	No or other caste	Married	light	Never	never		yes	no	no	yes	yes	no	no	no	yes	Urban
101004501110101	101004501110100	1	Jammu and Kashmir	45	No	1	1	1	1	4	2	1	2	4	2	9	1	60	Secondary and higher secondary	No or other caste	Married	light	Never	never		yes	yes	no	no	no	no	no	no	no	Urban
101004501150101	101004501150100	1	Jammu and Kashmir	45	No	1	2	1	1	3	2	1	1	3	2	7	1	47	Never	No or other caste	Married	light	Never	never	underweight	yes	no	no	yes	no	no	no	no	no	Urban
101004501210101	101004501210100	1	Jammu and Kashmir	45	No	1	1	1	1	4	1	1	1	3	3	7	1	47	Middle school or under	No or other caste	Married	Never	Never	never	overweight	no	no	no	no	no	no	no	no	no	Urban
101004501440101	101004501440100	1	Jammu and Kashmir	45	No	1	1	1	1	4	1	1	1	4	3	8	1	65	Middle school or under	No or other caste	Married	light	Never	never		yes	yes	no	no	no	no	yes	no	no	Urban
101004501490201	101004501490200	1	Jammu and Kashmir	45	No	1	1	1	1	4	1	1	1	3	3	7	1	47	Never	No or other caste	Married	light	Never	sometimes	overweight	no	no	no	no	no	no	yes	no	no	Urban
101004501670201	101004501670200	1	Jammu and Kashmir	45	Yes	1	1	1	1	2	1	1	1	2	2	3	1	62	Middle school or under	No or other caste	Married	light	Never	frequent		no	no	no	no	no	no	no	no	no	Urban
101004502020201	101004502020200	1	Jammu and Kashmir	45	No	1	1	1	1	4	1	1	1	3	2	6	1	53	Secondary and higher secondary	No or other caste	Married	light	Never	never		yes	yes	yes	yes	no	no	no	no	no	Urban
101004600020101	101004600020100	1	Jammu and Kashmir	46	No	2	1	1	2	4	3	2	1	3	2	11	2	62	Never	No or other caste	Married	light	Never	never	underweight	no	no	no	yes	no	no	no	no	no	Urban
101004600070101	101004600070100	1	Jammu and Kashmir	46	No	3	1	2	1	2	1	1	4	1	2	8	1	71	Secondary and higher secondary	No or other caste	Married	Never	Never	sometimes	underweight	yes	no	no	no	no	no	no	no	no	Urban
101004600070201	101004600070200	1	Jammu and Kashmir	46	No	1	1	2	1	2	1	1	3	1	2	5	1	46	Above higher secondary	No or other caste	Married	Never	Never	never	underweight	no	no	no	no	no	no	no	no	no	Urban
101004600110101	101004600110100	1	Jammu and Kashmir	46	No	1	1	2	1	2	1	1	2	3	3	7	1	50	Never	No or other caste	Married	light	Never	never	normal	no	no	no	no	no	no	no	no	no	Urban
101004600180101	101004600180100	1	Jammu and Kashmir	46	Yes	2	1	1	1	3	2	2	3	2	2	9	1	80	Above higher secondary	No or other caste	Married	Never	Never	never	normal	no	no	no	no	no	no	yes	no	no	Urban
101004600220101	101004600220100	1	Jammu and Kashmir	46	No	1	1	1	1	1	1	1	1	1	1	0	1	76	Above higher secondary	No or other caste	Married	Never	Never	never	overweight	no	no	no	no	no	no	no	no	no	Urban
101004600370101	101004600370100	1	Jammu and Kashmir	46	No	3	1	3	1	2	1	1	4	1	2	9	1	49	Middle school or under	No or other caste	Married	light	Never	sometimes	normal	yes	no	no	no	no	no	yes	no	no	Urban
101004600520106	101004600520100	1	Jammu and Kashmir	46	No	1	2	2	1	2	3	1	2	2	3	9	1	83	Secondary and higher secondary	No or other caste	Widowed	Never	Never	never	normal	yes	no	no	no	yes	no	yes	no	no	Urban
101004600610101	101004600610100	1	Jammu and Kashmir	46	No	1	1	1	1	1	1	1	4	1	1	3	1	75	Above higher secondary	No or other caste	Married	Never	Never	never	overweight	yes	yes	no	no	no	no	no	no	no	Urban
101004600730101	101004600730100	1	Jammu and Kashmir	46	No	1	1	1	1	4	3	1	2	2	3	9	1	78	Above higher secondary	No or other caste	Married	Never	Never	never	normal	yes	yes	no	no	no	no	no	no	no	Urban
101004600860101	101004600860100	1	Jammu and Kashmir	46	No	2	2	2	1	2	1	1	4	1	2	8	1	67	Above higher secondary	No or other caste	Married	Never	Never	never	overweight	no	yes	no	no	no	no	no	yes	no	Urban
101004600890101	101004600890100	1	Jammu and Kashmir	46	No	2	1	2	1	2	1	1	4	1	2	7	1	64	Above higher secondary	No or other caste	Married	Never	Never	sometimes	overweight	no	no	no	no	no	no	no	no	no	Urban
101004600930101	101004600930100	1	Jammu and Kashmir	46	No	1	1	1	2	4	2	1	1	2	3	8	1	63	Above higher secondary	No or other caste	Married	Never	Never	never	overweight	no	yes	no	no	no	no	yes	no	no	Urban
101004601220101	101004601220100	1	Jammu and Kashmir	46	No	4	2	3	1	3	3	1	4	1	1	13	2	46	Never	No or other caste	Married	Never	Never	sometimes	normal	no	no	no	no	no	no	no	no	no	Urban
101004601290101	101004601290100	1	Jammu and Kashmir	46	No	1	2	1	1	4	1	1	2	1	2	6	1	51	Above higher secondary	No or other caste	Married	Never	Never	sometimes	overweight	yes	no	no	no	no	no	no	no	no	Urban
101004601430301	101004601430300	1	Jammu and Kashmir	46	No	1	1	2	1	2	1	1	1	2	3	5	1	55	Middle school or under	No or other caste	Married	Never	Never	never	overweight	no	yes	no	no	no	no	no	no	no	Urban
101004601560101	101004601560100	1	Jammu and Kashmir	46	No	1	1	1	1	1	1	1	2	1	1	1	1	65	Above higher secondary	No or other caste	Married	Never	Never	never	overweight	no	no	no	no	no	no	no	no	no	Urban
101004700140101	101004700140100	1	Jammu and Kashmir	47	No	1	1	1	1	4	1	1	1	4	4	9	1	62	Never	No or other caste	Married	Never	Never	never	normal	no	no	no	no	no	no	no	no	no	Urban
101004700180101	101004700180100	1	Jammu and Kashmir	47	No	3	2	3	1	3	1	1	3	2	2	11	2	73	Never	No or other caste	Married	light	Never	never	underweight	no	no	no	yes	no	no	yes	no	no	Urban
101004700280301	101004700280300	1	Jammu and Kashmir	47	No	2	1	2	1	3	2	1	3	2	2	9	1	61	Secondary and higher secondary	No or other caste	Married	light	Never	seldom		yes	no	no	no	no	no	no	no	no	Urban
101004700510101	101004700510100	1	Jammu and Kashmir	47	No	1	1	1	1	1	1	1	4	2	1	4	1	47	Never	Scheduled caste	Married	light	Never	never	overweight	no	no	no	no	no	no	no	no	no	Urban
101004700620101	101004700620100	1	Jammu and Kashmir	47	No	1	2	2	1	3	2	1	2	2	1	7	1	49	Middle school or under	No or other caste	Married	light	Never	frequent	normal	no	no	no	no	no	no	no	no	no	Urban
101004700970101	101004700970100	1	Jammu and Kashmir	47	No	1	1	2	1	2	1	2	3	2	4	9	1	49	Never	No or other caste	Married	light	Never	never		no	no	no	no	no	no	no	no	no	Urban
101004701050101	101004701050100	1	Jammu and Kashmir	47	No	2	2	3	1	3	2	1	3	2	3	12	2	71	Never	No or other caste	Married	Never	Never	never	normal	no	no	no	yes	no	no	no	no	no	Urban
101004701100101	101004701100100	1	Jammu and Kashmir	47	No	1	1	2	1	2	1	1	2	3	3	7	1	60	Secondary and higher secondary	No or other caste	Married	Never	Never	never	overweight	no	no	no	no	no	no	yes	no	no	Urban
101004701550101	101004701550100	1	Jammu and Kashmir	47	No	2	2	4	3	4	1	2	2	3	3	16	2	58	Never	No or other caste	Married	light	Never	frequent	overweight	yes	no	no	no	no	no	no	yes	no	Urban
101004702270101	101004702270100	1	Jammu and Kashmir	47	No	1	1	2	1	3	1	1	3	3	3	9	1	68	Middle school or under	No or other caste	Married	light	Never	never		no	no	no	no	no	no	no	no	no	Urban
101004702860101	101004702860100	1	Jammu and Kashmir	47	No	1	1	2	1	4	2	1	2	1	2	7	1	46	Never	No or other caste	Married	light	Never	sometimes	underweight	no	no	no	no	no	no	no	no	no	Urban
101004703020201	101004703020200	1	Jammu and Kashmir	47	No	1	1	2	1	2	1	1	2	2	2	5	1	49	Never	No or other caste	Married	light	Never	seldom	normal	no	no	no	no	no	no	yes	no	no	Urban
101004703280101	101004703280100	1	Jammu and Kashmir	47	No	1	2	1	2	4	3	1	2	4	3	13	2	75	Never	No or other caste	Widowed	light	Never	never	overweight	yes	yes	no	no	yes	no	no	no	yes	Urban
101004800040101	101004800040100	1	Jammu and Kashmir	48	No	4	2	4	2	2	2	4	4	4	2	20	2	73	Middle school or under	No or other caste	Widowed	light	light	never	normal	yes	no	no	no	no	no	no	no	no	Urban
101004800090109	101004800090100	1	Jammu and Kashmir	48	No	3	2	2	3	3	3	2	3	3	2	16	2	47	Secondary and higher secondary	Other backward class	Others	Never	Never	never	normal	yes	no	no	no	no	no	no	no	no	Urban
101004800090101	101004800090100	1	Jammu and Kashmir	48	No	3	2	3	2	2	2	3	2	2	2	13	2	56	Secondary and higher secondary	Other backward class	Married	Never	Never	never	normal	yes	no	no	no	no	no	no	no	no	Urban
101004800130101	101004800130100	1	Jammu and Kashmir	48	No	1	1	1	1	4	1	1	1	4	4	9	1	66	Above higher secondary	No or other caste	Married	Never	Never	sometimes	normal	yes	yes	no	no	no	no	no	no	no	Urban
101004800160101	101004800160100	1	Jammu and Kashmir	48	No	2	3	3	2	2	3	3	2	2	3	15	2	53	Secondary and higher secondary	No or other caste	Married	Never	moderate	never	overweight	no	no	no	no	no	no	no	no	no	Urban
101004800190101	101004800190100	1	Jammu and Kashmir	48	No	4	3	4	4	2	4	3	4	1	2	21	2	60	Never	No or other caste	Married	Never	Never	never	overweight	yes	no	no	no	no	no	no	no	no	Urban
101004800470101	101004800470100	1	Jammu and Kashmir	48	No	4	4	4	4	1	4	4	4	1	1	21	2	58	Never	No or other caste	Married	light	Never	frequent	normal	no	no	no	no	no	no	no	no	no	Urban
101004800510201	101004800510200	1	Jammu and Kashmir	48	No	2	3	2	2	2	3	3	4	2	3	16	2	48	Secondary and higher secondary	No or other caste	Married	Never	Never	never	overweight	no	no	no	no	no	no	no	no	no	Urban
101004800800101	101004800800100	1	Jammu and Kashmir	48	No	1	1	1	1	4	1	1	1	4	4	9	1	45	Secondary and higher secondary	No or other caste	Married	Never	Never	frequent	overweight	no	no	no	no	no	no	no	no	no	Urban
101004900070101	101004900070100	1	Jammu and Kashmir	49	No	2	2	2	4	3	4	3	4	1	2	17	2	57	Above higher secondary	No or other caste	Married	Never	Never	never		yes	no	no	no	no	no	no	no	no	Urban
101004900110101	101004900110100	1	Jammu and Kashmir	49	No	1	1	3	4	4	1	2	4	1	1	12	2	60	Above higher secondary	No or other caste	Married	Never	Never	frequent	normal	no	no	no	no	no	no	no	no	no	Urban
101004900170101	101004900170100	1	Jammu and Kashmir	49	No	2	2	4	2	1	1	3	4	1	2	12	2	61	Above higher secondary	No or other caste	Married	Never	Never	seldom	normal	yes	no	no	no	no	no	no	no	yes	Urban
101004900210101	101004900210100	1	Jammu and Kashmir	49	No	3	2	3	2	4	2	3	3	3	3	18	2	45	Secondary and higher secondary	Scheduled trible	Married	Never	Never	never	normal	no	no	no	no	no	no	no	no	no	Urban
101004900300101	101004900300100	1	Jammu and Kashmir	49	No	4	2	3	2	2	2	3	2	2	2	14	2	69	Middle school or under	Scheduled trible	Married	Never	Never	never	normal	no	no	no	no	no	no	no	no	no	Urban
101004900350101	101004900350100	1	Jammu and Kashmir	49	No	2	3	2	3	3	3	2	1	3	3	15	2	59	Never	Scheduled trible	Others	light	light	never	overweight	no	no	no	no	no	no	yes	no	no	Urban
101004900400101	101004900400100	1	Jammu and Kashmir	49	No	2	3	4	3	3	1	3	4	3	3	19	2	62	Middle school or under	Scheduled trible	Married	light	Never	seldom	normal	no	no	no	no	no	no	no	no	no	Urban
101004900430101	101004900430100	1	Jammu and Kashmir	49	No	1	4	3	4	2	4	4	4	1	1	18	2	49	Secondary and higher secondary	Scheduled trible	Married	Never	Never	frequent	normal	no	no	no	no	no	no	no	no	no	Urban
101004900570101	101004900570100	1	Jammu and Kashmir	49	No	2	2	4	2	2	1	2	4	1	2	12	2	45	Middle school or under	Scheduled trible	Married	Never	Never	never	normal	no	no	no	no	no	no	no	no	no	Urban
101004900660101	101004900660100	1	Jammu and Kashmir	49	No	2	3	2	3	3	3	2	3	3	2	16	2	58	Middle school or under	Scheduled trible	Married	Never	Never	never	overweight	no	yes	no	no	yes	no	no	no	no	Urban
101004900700101	101004900700100	1	Jammu and Kashmir	49	No	4	4	4	4	1	4	4	4	1	1	21	2	49	Middle school or under	No or other caste	Married	Never	Never	never	normal	no	no	no	no	no	no	no	no	no	Urban
101004901180101	101004901180100	1	Jammu and Kashmir	49	No	3	3	2	3	3	3	2	3	3	2	17	2	57	Above higher secondary	No or other caste	Married	Never	Never	never	normal	no	no	no	no	no	no	no	no	no	Urban
101004901330101	101004901330100	1	Jammu and Kashmir	49	No	4	3	4	4	1	3	3	3	1	1	17	2	54	Above higher secondary	No or other caste	Married	Never	Never	never	normal	no	no	no	no	no	no	no	no	no	Urban
101005000020101	101005000020100	1	Jammu and Kashmir	50	No	2	2	3	3	3	2	1	3	3	3	15	2	66	Middle school or under	No or other caste	Married	light	light	never	normal	no	no	no	no	no	no	yes	no	no	Urban
101005000080101	101005000080100	1	Jammu and Kashmir	50	No	2	2	3	2	2	1	2	4	1	3	12	2	52	Secondary and higher secondary	No or other caste	Married	Never	Never	frequent		no	no	no	no	no	no	no	no	no	Urban
101005000230101	101005000230100	1	Jammu and Kashmir	50	No	3	2	3	2	2	2	3	2	2	3	14	2	46	Middle school or under	No or other caste	Married	Never	Never	never	normal	no	no	no	no	no	no	no	no	no	Urban
101005000490101	101005000490100	1	Jammu and Kashmir	50	No	2	1	2	3	3	1	3	2	2	3	12	2	71	Middle school or under	No or other caste	Married	light	Never	never	normal	yes	no	no	no	yes	no	no	no	no	Urban
101005000540101	101005000540100	1	Jammu and Kashmir	50	No	1	3	2	4	1	3	2	4	2	3	15	2	80	Secondary and higher secondary	No or other caste	Married	Never	Never	never	overweight	no	no	no	no	yes	no	no	no	no	Urban
101005000590101	101005000590100	1	Jammu and Kashmir	50	No	4	3	4	3	1	3	4	3	1	2	18	2	63	Secondary and higher secondary	No or other caste	Widowed	Never	Never	never		yes	no	no	no	no	no	no	no	no	Urban
101005000820102	101005000820100	1	Jammu and Kashmir	50	No	3	2	3	2	2	2	3	2	2	3	14	2	47	Above higher secondary	No or other caste	Married	Never	Never	never		no	no	no	no	no	no	no	no	no	Urban
101005000870101	101005000870100	1	Jammu and Kashmir	50	No	2	3	3	2	2	3	2	3	3	3	16	2	61	Middle school or under	No or other caste	Married	light	light	never	underweight	no	no	no	no	no	no	yes	no	no	Urban
101005000940101	101005000940100	1	Jammu and Kashmir	50	No	1	1	2	1	4	1	1	4	4	2	11	2	65	Middle school or under	No or other caste	Married	light	Never	seldom		no	no	no	no	no	no	no	no	no	Urban
101005001030103	101005001030100	1	Jammu and Kashmir	50	No	1	4	3	2	1	3	3	4	2	3	16	2	45	Secondary and higher secondary	No or other caste	Married	Never	Never	never	overweight	no	no	no	no	yes	no	no	no	no	Urban
101005001100101	101005001100100	1	Jammu and Kashmir	50	No	3	2	3	2	2	2	3	2	2	3	14	2	60	Above higher secondary	No or other caste	Married	Never	Never	never	normal	yes	no	no	no	no	no	no	no	no	Urban
101005001170101	101005001170100	1	Jammu and Kashmir	50	No	2	3	2	3	2	2	2	1	4	3	14	2	58	Secondary and higher secondary	No or other caste	Married	light	Never	never		no	no	no	no	yes	no	no	no	yes	Urban
101005001240101	101005001240100	1	Jammu and Kashmir	50	No	2	2	3	2	1	1	3	4	2	3	13	2	62	Secondary and higher secondary	No or other caste	Married	light	heavy	seldom	normal	no	no	no	no	no	no	no	no	no	Urban
101005001340101	101005001340100	1	Jammu and Kashmir	50	No	4	3	4	4	1	3	4	4	2	1	20	2	58	Never	No or other caste	Married	Never	Never	never	normal	no	no	no	no	no	no	no	no	no	Urban
101005001380101	101005001380100	1	Jammu and Kashmir	50	No	3	2	3	3	3	3	2	3	3	3	18	2	60	Middle school or under	Other backward class	Married	light	Never	never		no	no	no	no	no	no	no	no	no	Urban
101005001540101	101005001540100	1	Jammu and Kashmir	50	No	4	3	4	4	1	3	4	4	1	1	19	2	61	Never	Scheduled caste	Married	light	Never	never		yes	no	no	no	no	no	no	no	no	Urban
101005001700101	101005001700100	1	Jammu and Kashmir	50	No	2	2	4	2	3	1	2	4	3	3	16	2	64	Secondary and higher secondary	Scheduled caste	Married	Never	Never	never	underweight	no	no	no	no	no	no	no	no	no	Urban
102005100310101	102005100310100	2	Himachal Pradesh	51	No	1	1	1	1	3	1	1	2	4	1	6	1	59	Middle school or under	No or other caste	Married	light	moderate	seldom	normal	no	no	no	yes	no	no	no	no	no	Rural
102005100330102	102005100330100	2	Himachal Pradesh	51	No	1	1	1	1	1	1	1	3	2	1	3	1	53	Secondary and higher secondary	No or other caste	Married	light	moderate	frequent	normal	no	no	no	no	no	no	no	no	no	Rural
102005100330104	102005100330100	2	Himachal Pradesh	51	No	1	1	1	1	1	1	1	3	2	2	4	1	50	Middle school or under	No or other caste	Married	light	light	frequent	normal	no	no	no	no	no	no	no	no	no	Rural
102005100630101	102005100630100	2	Himachal Pradesh	51	No	1	2	2	1	2	1	1	1	2	2	5	1	65	Secondary and higher secondary	No or other caste	Married	light	light	never	normal	yes	no	no	no	no	no	no	no	no	Rural
102005100790101	102005100790100	2	Himachal Pradesh	51	No	1	1	2	1	2	1	3	3	2	2	8	1	60	Never	No or other caste	Married	light	Never	never	underweight	no	no	no	yes	yes	no	no	no	yes	Rural
102005100840101	102005100840100	2	Himachal Pradesh	51	No	1	1	1	1	2	1	1	2	2	2	4	1	65	Middle school or under	No or other caste	Married	Never	light	frequent	normal	no	no	no	no	no	no	no	no	no	Rural
102005101250101	102005101250100	2	Himachal Pradesh	51	No	1	1	2	1	4	1	1	1	3	2	7	1	52	Secondary and higher secondary	No or other caste	Married	light	moderate	seldom	normal	no	no	no	no	no	no	no	no	no	Rural
102005101290101	102005101290100	2	Himachal Pradesh	51	No	1	1	2	1	3	1	1	3	2	2	7	1	81	Middle school or under	Other backward class	Married	light	light	never	normal	no	no	no	no	no	no	no	no	no	Rural
102005200131001	102005200131000	2	Himachal Pradesh	52	No	1	2	2	1	4	1	2	2	2	3	10	2	54	Above higher secondary	No or other caste	Married	Never	Never	frequent	normal	yes	no	no	no	no	no	no	no	yes	Rural
102005200280101	102005200280100	2	Himachal Pradesh	52	No	1	1	2	1	2	1	1	2	2	2	5	1	69	Middle school or under	No or other caste	Widowed	light	Never	never	normal	no	no	no	no	no	no	no	no	no	Rural
102005200280201	102005200280200	2	Himachal Pradesh	52	No	1	1	2	1	3	2	1	2	4	3	10	2	48	Secondary and higher secondary	No or other caste	Married	light	light	frequent	overweight	yes	no	yes	no	no	no	no	no	no	Rural
102005200410501	102005200410500	2	Himachal Pradesh	52	No	2	2	3	1	4	1	2	2	3	3	13	2	52	Middle school or under	Scheduled caste	Married	Never	light	frequent		no	yes	no	no	yes	no	no	no	no	Rural
102005200870101	102005200870100	2	Himachal Pradesh	52	No	1	1	1	1	1	1	1	1	3	2	3	1	48	Middle school or under	No or other caste	Married	Never	Never	frequent	overweight	no	no	no	no	no	no	no	no	no	Rural
102005201100101	102005201100100	2	Himachal Pradesh	52	No	2	1	1	1	1	4	1	1	4	2	8	1	47	Secondary and higher secondary	No or other caste	Married	light	moderate	frequent	normal	no	no	no	no	no	no	no	no	no	Rural
102005201200104	102005201200100	2	Himachal Pradesh	52	No	1	1	2	1	2	1	2	3	2	2	7	1	49	Middle school or under	Other backward class	Married	light	moderate	frequent	normal	no	no	no	no	no	no	no	no	no	Rural
102005201200101	102005201200100	2	Himachal Pradesh	52	No	1	1	2	1	2	1	2	3	2	2	7	1	71	Secondary and higher secondary	Other backward class	Married	light	moderate	never	normal	no	no	no	no	no	no	no	no	no	Rural
102005201250201	102005201250200	2	Himachal Pradesh	52	No	1	1	1	1	4	1	1	2	4	2	8	1	51	Secondary and higher secondary	No or other caste	Married	moderate	heavy	never	normal	no	no	no	no	no	no	no	no	no	Rural
102005201250205	102005201250200	2	Himachal Pradesh	52	No	2	1	1	1	4	1	1	1	4	1	7	1	88	Secondary and higher secondary	No or other caste	Married	light	light	never	underweight	yes	no	no	no	yes	no	no	no	no	Rural
102005300090101	102005300090100	2	Himachal Pradesh	53	No	1	1	2	1	2	1	1	3	2	2	6	1	85	Never	Scheduled trible	Married	light	light	never	normal	yes	no	no	no	no	no	no	no	no	Rural
102005300610101	102005300610100	2	Himachal Pradesh	53	No	1	1	4	1	3	2	3	2	3	2	12	2	57	Middle school or under	Scheduled trible	Married	Never	light	never	normal	no	no	no	yes	no	no	no	no	no	Rural
102005300990101	102005300990100	2	Himachal Pradesh	53	No	1	2	2	1	3	1	2	2	3	3	10	2	57	Middle school or under	No or other caste	Married	Never	Never	frequent	normal	no	no	no	no	no	no	no	no	no	Rural
102005301320101	102005301320100	2	Himachal Pradesh	53	No	1	1	1	1	3	1	2	2	3	2	7	1	46	Middle school or under	Scheduled trible	Married	light	light	frequent	normal	no	no	no	no	no	no	no	no	no	Rural
102005400140101	102005400140100	2	Himachal Pradesh	54	No	1	1	1	1	4	1	1	1	4	1	6	1	62	Secondary and higher secondary	Scheduled caste	Married	light	heavy	frequent	normal	no	no	no	no	no	no	no	no	no	Rural
102005400150101	102005400150100	2	Himachal Pradesh	54	No	1	1	1	1	4	1	1	1	4	1	6	1	59	Middle school or under	Scheduled caste	Married	light	moderate	frequent	underweight	no	no	no	no	no	no	no	no	no	Rural
102005400280101	102005400280100	2	Himachal Pradesh	54	No	1	1	1	1	4	1	1	1	4	1	6	1	63	Middle school or under	Scheduled caste	Married	light	light	never	normal	no	no	no	no	no	no	no	no	no	Rural
102005400410101	102005400410100	2	Himachal Pradesh	54	No	1	1	1	1	4	1	1	1	4	1	6	1	63	Never	Scheduled caste	Married	light	Never	frequent	underweight	no	no	no	no	no	no	no	no	no	Rural
102005400510101	102005400510100	2	Himachal Pradesh	54	No	1	1	1	1	4	1	1	1	4	1	6	1	51	Secondary and higher secondary	Scheduled caste	Married	light	heavy	frequent	overweight	no	no	no	no	no	no	no	no	no	Rural
102005400620101	102005400620100	2	Himachal Pradesh	54	No	3	2	2	1	3	1	2	1	3	2	10	2	49	Secondary and higher secondary	Scheduled caste	Married	Never	Never	frequent	normal	yes	no	no	no	yes	no	no	no	no	Rural
102005400860101	102005400860100	2	Himachal Pradesh	54	No	2	3	2	3	3	2	2	2	2	2	13	2	74	Secondary and higher secondary	No or other caste	Married	light	light	never	normal	yes	no	no	no	no	yes	no	no	no	Rural
102005401280201	102005401280200	2	Himachal Pradesh	54	Yes	2	1	2	3	3	3	2	2	3	2	13	2	80	Never	No or other caste	Married	light	Never	never	underweight	no	no	no	yes	no	no	no	no	no	Rural
102005401320101	102005401320100	2	Himachal Pradesh	54	No	1	1	1	1	2	1	2	3	2	2	6	1	61	Secondary and higher secondary	No or other caste	Married	light	light	frequent	normal	no	no	no	no	no	no	no	no	no	Rural
102005401720101	102005401720100	2	Himachal Pradesh	54	No	1	2	2	1	3	2	2	1	3	2	9	1	85	Never	No or other caste	Married	light	light	frequent	underweight	no	no	no	no	no	no	no	no	no	Rural
102005402010201	102005402010200	2	Himachal Pradesh	54	No	1	1	3	1	2	1	2	3	2	2	8	1	61	Middle school or under	Scheduled caste	Married	light	light	frequent	underweight	no	no	no	no	no	no	no	no	no	Rural
102005402250101	102005402250100	2	Himachal Pradesh	54	No	1	1	2	1	2	1	2	3	2	2	7	1	78	Never	No or other caste	Married	light	light	never	underweight	no	no	yes	no	no	no	no	no	no	Rural
102005403100101	102005403100100	2	Himachal Pradesh	54	No	2	1	2	1	4	2	3	2	2	2	11	2	59	Middle school or under	Scheduled caste	Married	light	Never	frequent	normal	no	no	no	no	no	no	no	no	no	Rural
102005403370101	102005403370100	2	Himachal Pradesh	54	No	3	1	1	2	4	1	3	1	2	2	10	2	55	Secondary and higher secondary	Scheduled caste	Married	Never	Never	never	overweight	yes	no	no	no	no	no	no	no	no	Rural
102005403640101	102005403640100	2	Himachal Pradesh	54	No	3	2	2	2	2	1	2	2	3	2	11	2	61	Secondary and higher secondary	Scheduled caste	Married	light	Never	frequent	normal	no	no	no	no	no	no	no	no	no	Rural
102005500060201	102005500060200	2	Himachal Pradesh	55	No	1	1	1	1	4	2	2	2	3	1	8	1	63	Never	Scheduled caste	Married	light	light	frequent	normal	no	no	no	no	no	no	no	no	no	Rural
102005500060207	102005500060200	2	Himachal Pradesh	55	No	1	1	1	1	4	1	1	1	4	1	6	1	55	Never	Scheduled caste	Widowed	light	light	frequent	normal	no	no	no	no	no	no	no	no	no	Rural
102005500120101	102005500120100	2	Himachal Pradesh	55	Yes	2	2	2	3	2	2	1	1	3	2	10	2	61	Middle school or under	Other backward class	Married	light	light	sometimes	normal	no	no	no	no	no	no	yes	no	no	Rural
102005500170105	102005500170100	2	Himachal Pradesh	55	No	1	1	1	1	4	1	1	1	4	1	6	1	68	Never	Scheduled caste	Married	light	Never	sometimes	underweight	yes	no	no	no	no	no	yes	no	no	Rural
102005500180101	102005500180100	2	Himachal Pradesh	55	No	1	1	2	1	2	1	2	2	2	2	6	1	66	Never	Scheduled caste	Married	light	light	never	underweight	yes	no	no	no	no	no	no	no	no	Rural
102005500240205	102005500240200	2	Himachal Pradesh	55	No	1	1	2	1	2	1	2	3	2	2	7	1	59	Middle school or under	Scheduled caste	Married	light	Never	frequent	normal	no	no	no	yes	no	no	no	no	no	Rural
102005500250101	102005500250100	2	Himachal Pradesh	55	No	1	1	2	1	3	1	2	2	2	2	7	1	69	Never	Scheduled caste	Married	light	light	never	underweight	no	no	no	yes	no	no	no	no	no	Rural
102005500390201	102005500390200	2	Himachal Pradesh	55	No	1	1	1	1	2	1	2	3	2	2	6	1	61	Middle school or under	Scheduled caste	Widowed	light	moderate	frequent	normal	no	no	no	no	yes	no	no	no	no	Rural
102005500430101	102005500430100	2	Himachal Pradesh	55	No	2	2	3	1	3	1	2	1	3	3	11	2	50	Middle school or under	Other backward class	Married	light	Never	frequent	underweight	no	no	no	no	no	no	no	no	no	Rural
102005500580101	102005500580100	2	Himachal Pradesh	55	No	2	2	1	1	3	1	2	2	3	2	9	1	65	Middle school or under	Other backward class	Married	light	light	frequent	underweight	no	no	no	no	no	no	no	no	no	Rural
102005500930101	102005500930100	2	Himachal Pradesh	55	No	2	2	1	2	3	2	2	2	3	4	13	2	70	Middle school or under	No or other caste	Married	Never	Never	frequent	underweight	no	no	no	no	no	no	no	no	no	Rural
102005501060101	102005501060100	2	Himachal Pradesh	55	No	1	1	2	1	2	1	2	2	2	2	6	1	70	Never	No or other caste	Married	light	light	never	normal	no	no	no	yes	no	no	no	no	no	Rural
102005501360101	102005501360100	2	Himachal Pradesh	55	No	3	1	2	1	2	1	2	2	3	2	9	1	59	Never	Scheduled caste	Married	light	light	frequent	normal	no	no	no	no	no	no	no	no	no	Rural
102005501380101	102005501380100	2	Himachal Pradesh	55	No	3	2	2	1	3	1	2	1	3	2	10	2	55	Never	Scheduled caste	Married	light	Never	frequent	underweight	no	no	no	no	no	no	no	no	no	Rural
102005501490101	102005501490100	2	Himachal Pradesh	55	No	3	3	3	1	3	1	2	1	3	2	12	2	61	Middle school or under	No or other caste	Married	light	Never	frequent	underweight	no	no	no	yes	no	no	no	no	no	Rural
102005600090102	102005600090100	2	Himachal Pradesh	56	No	2	2	2	1	4	3	2	2	3	3	14	2	47	Secondary and higher secondary	No or other caste	Widowed	Never	Never	frequent		yes	no	no	no	no	no	no	no	no	Rural
102005600290201	102005600290200	2	Himachal Pradesh	56	No	1	1	2	1	2	1	2	2	2	2	6	1	66	Never	Other backward class	Married	light	Never	seldom	overweight	no	no	no	no	no	no	no	no	no	Rural
102005600900101	102005600900100	2	Himachal Pradesh	56	No	2	4	2	1	4	2	1	2	3	2	13	2	76	Secondary and higher secondary	Other backward class	Widowed	Never	Never	frequent	normal	yes	no	no	no	no	no	no	no	no	Rural
102005601240101	102005601240100	2	Himachal Pradesh	56	No	1	2	1	1	4	2	1	2	1	2	7	1	49	Never	Scheduled caste	Married	light	moderate	never	normal	no	no	no	no	no	no	no	no	no	Rural
102005601370101	102005601370100	2	Himachal Pradesh	56	No	1	1	1	1	3	1	2	1	3	2	6	1	52	Secondary and higher secondary	Other backward class	Married	light	moderate	never	normal	no	no	no	no	no	no	no	no	no	Rural
102005601670101	102005601670100	2	Himachal Pradesh	56	No	1	1	2	1	3	1	2	1	3	3	8	1	49	Middle school or under	Scheduled caste	Married	Never	Never	frequent	underweight	no	no	no	no	no	no	no	no	no	Rural
102005601870106	102005601870100	2	Himachal Pradesh	56	No	1	1	2	1	2	1	1	2	4	2	7	1	83	Never	Scheduled caste	Married	light	Never	never	normal	no	no	no	yes	no	no	no	no	no	Rural
102005602070101	102005602070100	2	Himachal Pradesh	56	No	1	1	2	1	2	1	2	3	2	2	7	1	55	Above higher secondary	Other backward class	Married	Never	Never	seldom	normal	no	no	no	no	no	no	yes	no	no	Rural
102005602470101	102005602470100	2	Himachal Pradesh	56	No	1	1	1	1	4	1	1	1	4	1	6	1	83	Middle school or under	No or other caste	Married	light	light	frequent	normal	yes	no	no	no	no	no	no	no	no	Rural
102005700180101	102005700180100	2	Himachal Pradesh	57	No	1	1	2	1	2	1	2	3	2	2	7	1	67	Secondary and higher secondary	No or other caste	Married	light	moderate	seldom	normal	no	no	no	no	no	no	yes	no	no	Rural
102005700260101	102005700260100	2	Himachal Pradesh	57	No	1	1	1	1	4	1	1	1	4	1	6	1	72	Middle school or under	No or other caste	Widowed	light	light	seldom	normal	yes	yes	no	no	no	no	no	no	no	Rural
102005700260102	102005700260100	2	Himachal Pradesh	57	No	1	1	1	1	4	1	1	1	4	1	6	1	47	Above higher secondary	No or other caste	Married	Never	moderate	frequent	overweight	no	no	no	no	no	no	no	no	no	Rural
102005700700101	102005700700100	2	Himachal Pradesh	57	No	1	2	1	2	4	1	2	1	3	3	10	2	49	Secondary and higher secondary	No or other caste	Married	Never	Never	frequent		no	no	no	no	no	no	no	no	no	Rural
102005700770101	102005700770100	2	Himachal Pradesh	57	No	2	1	2	1	3	1	2	1	3	3	9	1	52	Secondary and higher secondary	No or other caste	Married	Never	Never	frequent		no	no	no	no	no	no	no	no	no	Rural
102005700960101	102005700960100	2	Himachal Pradesh	57	No	1	2	2	2	3	3	2	2	3	2	12	2	67	Never	Scheduled caste	Married	light	light	never	normal	no	no	no	no	yes	no	no	no	no	Rural
102005701260101	102005701260100	2	Himachal Pradesh	57	No	1	2	1	1	3	1	2	1	3	3	8	1	63	Never	Scheduled caste	Married	light	Never	frequent		no	no	no	no	no	no	no	no	no	Rural
102005701870101	102005701870100	2	Himachal Pradesh	57	No	1	1	2	1	2	1	2	3	2	2	7	1	83	Middle school or under	No or other caste	Married	light	Never	never	underweight	no	no	no	yes	no	no	no	no	no	Rural
102005701970101	102005701970100	2	Himachal Pradesh	57	No	1	1	1	1	2	1	2	1	2	2	4	1	73	Above higher secondary	Scheduled caste	Married	light	Never	never	overweight	no	no	no	yes	no	no	yes	no	no	Rural
102005800230105	102005800230100	2	Himachal Pradesh	58	No	1	1	2	1	2	1	2	3	2	2	7	1	85	Never	No or other caste	Married	light	light	never	overweight	yes	no	no	no	yes	no	no	no	no	Rural
102005800370101	102005800370100	2	Himachal Pradesh	58	No	1	1	1	1	4	1	1	1	4	1	6	1	79	Never	No or other caste	Widowed	light	moderate	never	normal	yes	no	no	yes	no	no	no	no	no	Rural
102005800410101	102005800410100	2	Himachal Pradesh	58	No	1	1	1	1	1	1	2	3	2	1	4	1	72	Middle school or under	No or other caste	Married	vigorous	moderate	never	normal	yes	no	no	no	no	no	yes	no	no	Rural
102005800630201	102005800630200	2	Himachal Pradesh	58	No	2	2	2	1	4	2	2	1	3	2	11	2	67	Never	Other backward class	Married	Never	Never	sometimes	normal	no	no	no	no	yes	no	yes	no	no	Rural
102005800710101	102005800710100	2	Himachal Pradesh	58	No	2	1	2	3	1	2	2	3	4	2	12	2	76	Never	Other backward class	Married	light	light	never	normal	yes	no	no	yes	no	no	yes	no	no	Rural
102005800770201	102005800770200	2	Himachal Pradesh	58	No	1	3	2	4	3	3	3	3	4	3	19	2	65	Middle school or under	Scheduled caste	Widowed	light	moderate	frequent	normal	no	no	no	no	no	no	no	no	no	Rural
102005800820201	102005800820200	2	Himachal Pradesh	58	No	1	1	1	1	4	1	1	1	4	1	6	1	62	Middle school or under	Other backward class	Married	light	Never	frequent	underweight	no	no	no	no	no	no	no	no	no	Rural
102005800860301	102005800860300	2	Himachal Pradesh	58	No	1	1	1	1	4	1	1	1	4	1	6	1	59	Middle school or under	Other backward class	Married	light	moderate	frequent	underweight	yes	no	no	no	no	no	no	no	no	Rural
102005801050101	102005801050100	2	Himachal Pradesh	58	No	3	3	2	3	2	1	1	1	4	2	12	2	71	Never	Other backward class	Married	light	Never	never	normal	yes	no	yes	no	no	no	no	no	no	Rural
102005801230101	102005801230100	2	Himachal Pradesh	58	No	1	1	2	1	2	1	2	3	2	2	7	1	79	Middle school or under	No or other caste	Married	light	light	never	normal	no	no	no	no	yes	no	no	no	no	Rural
102005801330101	102005801330100	2	Himachal Pradesh	58	No	1	1	2	1	2	1	2	3	2	2	7	1	64	Middle school or under	Other backward class	Married	light	light	frequent	normal	yes	no	no	no	no	no	no	no	no	Rural
102005801420103	102005801420100	2	Himachal Pradesh	58	No	1	1	2	1	3	1	2	1	2	3	7	1	60	Secondary and higher secondary	No or other caste	Married	Never	Never	frequent	overweight	yes	no	no	no	no	no	no	no	no	Rural
102005801420101	102005801420100	2	Himachal Pradesh	58	No	3	2	2	2	4	1	2	2	3	4	15	2	85	Never	No or other caste	Married	Never	Never	never	underweight	no	no	no	no	no	no	no	no	no	Rural
102005801450106	102005801450100	2	Himachal Pradesh	58	No	2	2	1	2	4	1	2	1	3	2	10	2	85	Never	Other backward class	Widowed	Never	Never	never	underweight	no	no	no	no	yes	no	no	no	no	Rural
102005801450101	102005801450100	2	Himachal Pradesh	58	No	1	2	2	1	4	1	1	2	3	2	9	1	54	Secondary and higher secondary	Other backward class	Married	Never	light	frequent		no	no	no	no	no	no	no	no	no	Rural
102005900190101	102005900190100	2	Himachal Pradesh	59	No	1	1	1	1	1	1	1	1	4	1	3	1	62	Secondary and higher secondary	Other backward class	Married	light	heavy	sometimes	normal	no	no	no	no	no	no	no	no	no	Rural
102005901220101	102005901220100	2	Himachal Pradesh	59	No	1	1	1	1	4	1	1	1	4	1	6	1	65	Secondary and higher secondary	Scheduled caste	Married	vigorous	light	never	overweight	yes	yes	no	no	no	no	no	no	yes	Rural
102005901530102	102005901530100	2	Himachal Pradesh	59	No	1	1	1	1	4	1	1	1	4	2	7	1	66	Above higher secondary	No or other caste	Married	Never	moderate	never	normal	yes	no	no	no	no	no	no	no	no	Rural
102005901780101	102005901780100	2	Himachal Pradesh	59	No	1	1	1	1	2	1	1	1	4	1	4	1	70	Secondary and higher secondary	Other backward class	Married	light	moderate	seldom	underweight	no	no	no	no	no	no	no	no	no	Rural
102005901990101	102005901990100	2	Himachal Pradesh	59	No	1	1	1	1	2	1	1	1	4	2	5	1	66	Never	Scheduled caste	Married	light	light	seldom	overweight	no	no	no	no	no	no	no	no	no	Rural
102005902490101	102005902490100	2	Himachal Pradesh	59	No	1	1	1	1	2	1	1	1	2	2	3	1	54	Middle school or under	Other backward class	Married	Never	light	frequent	normal	no	no	no	no	no	no	no	no	no	Rural
102005903890102	102005903890100	2	Himachal Pradesh	59	No	1	1	1	1	2	2	2	2	3	1	6	1	60	Secondary and higher secondary	Other backward class	Married	light	light	seldom	underweight	no	no	no	no	no	no	no	no	no	Rural
102005904450101	102005904450100	2	Himachal Pradesh	59	No	1	1	1	1	3	1	1	1	4	1	5	1	77	Middle school or under	No or other caste	Married	light	light	seldom	overweight	no	no	no	no	no	no	no	no	no	Rural
102005904650101	102005904650100	2	Himachal Pradesh	59	No	1	1	1	1	4	1	2	2	3	1	7	1	55	Middle school or under	Other backward class	Married	Never	light	frequent	overweight	no	yes	no	no	no	no	no	no	no	Rural
102005904850101	102005904850100	2	Himachal Pradesh	59	No	1	1	1	1	1	1	3	3	2	2	6	1	56	Middle school or under	No or other caste	Married	light	moderate	frequent	normal	no	no	no	no	no	no	no	no	no	Rural
102006000050101	102006000050100	2	Himachal Pradesh	60	No	1	1	2	1	2	2	1	1	4	2	7	1	68	Middle school or under	Scheduled caste	Married	light	light	never	normal	no	no	no	no	no	no	yes	no	no	Rural
102006000070101	102006000070100	2	Himachal Pradesh	60	No	1	1	1	1	1	1	1	1	4	1	3	1	77	Above higher secondary	No or other caste	Married	light	light	sometimes	overweight	no	no	no	no	no	no	yes	no	no	Rural
102006000070103	102006000070100	2	Himachal Pradesh	60	No	1	1	2	1	1	1	1	2	4	1	5	1	47	Above higher secondary	No or other caste	Married	light	moderate	seldom	overweight	no	yes	no	no	no	no	no	no	no	Rural
102006000490202	102006000490200	2	Himachal Pradesh	60	No	1	1	1	1	2	1	1	1	4	1	4	1	64	Secondary and higher secondary	Other backward class	Married	light	moderate	seldom	overweight	no	no	no	no	no	no	no	no	yes	Rural
102006000530201	102006000530200	2	Himachal Pradesh	60	No	1	1	1	1	4	1	1	2	4	1	7	1	52	Secondary and higher secondary	Other backward class	Married	Never	light	seldom	overweight	yes	no	no	no	no	no	no	no	no	Rural
102006000730101	102006000730100	2	Himachal Pradesh	60	No	1	1	1	1	4	1	1	1	4	2	7	1	76	Secondary and higher secondary	No or other caste	Married	light	moderate	never		yes	no	no	no	no	no	no	no	no	Rural
102006001260101	102006001260100	2	Himachal Pradesh	60	No	1	1	1	1	1	1	1	1	2	1	1	1	71	Secondary and higher secondary	No or other caste	Married	light	light	never	normal	no	no	yes	yes	no	no	no	no	no	Rural
102006001610202	102006001610200	2	Himachal Pradesh	60	No	1	1	2	1	1	1	1	2	2	2	4	1	49	Secondary and higher secondary	No or other caste	Married	light	light	frequent	underweight	no	no	no	no	no	no	no	no	no	Rural
102006001660102	102006001660100	2	Himachal Pradesh	60	No	3	1	3	1	1	3	2	3	2	2	11	2	59	Above higher secondary	No or other caste	Married	light	light	frequent	normal	yes	no	no	no	yes	yes	no	no	yes	Rural
102006001800101	102006001800100	2	Himachal Pradesh	60	No	1	1	1	1	4	1	1	1	2	2	5	1	64	Secondary and higher secondary	No or other caste	Married	Never	Never	seldom	normal	yes	yes	no	no	no	no	no	no	no	Rural
102006002140101	102006002140100	2	Himachal Pradesh	60	No	2	1	2	2	3	2	1	2	3	3	11	2	60	Secondary and higher secondary	Scheduled caste	Married	light	light	frequent		yes	no	no	no	yes	no	no	no	no	Rural
102006002820101	102006002820100	2	Himachal Pradesh	60	No	1	1	2	1	2	1	1	1	4	2	6	1	57	Secondary and higher secondary	Scheduled caste	Married	light	light	frequent		no	no	no	no	no	no	no	no	no	Rural
102006002890101	102006002890100	2	Himachal Pradesh	60	No	1	1	2	1	4	1	1	1	3	2	7	1	64	Secondary and higher secondary	No or other caste	Married	light	light	frequent	normal	no	no	no	no	no	no	no	no	no	Rural
102006100120101	102006100120100	2	Himachal Pradesh	61	No	2	1	1	1	1	2	1	1	4	1	5	1	69	Middle school or under	No or other caste	Widowed	light	heavy	never	normal	no	no	no	no	no	no	no	no	no	Rural
102006100170201	102006100170200	2	Himachal Pradesh	61	No	1	1	2	1	1	1	1	1	4	1	4	1	62	Secondary and higher secondary	No or other caste	Married	Never	light	seldom	normal	yes	no	no	no	no	no	no	no	no	Rural
102006100190102	102006100190100	2	Himachal Pradesh	61	No	1	1	1	1	4	1	1	2	4	2	8	1	48	Middle school or under	Other backward class	Married	Never	moderate	seldom	normal	no	no	no	no	no	no	no	no	no	Rural
102006100350101	102006100350100	2	Himachal Pradesh	61	No	1	1	1	1	4	1	1	1	4	3	8	1	66	Middle school or under	Scheduled caste	Married	light	moderate	seldom	normal	no	no	no	no	yes	no	yes	no	no	Rural
102006100920102	102006100920100	2	Himachal Pradesh	61	No	1	1	1	1	4	1	2	2	2	2	7	1	52	Middle school or under	Scheduled caste	Married	light	light	sometimes	overweight	no	no	no	no	no	no	no	no	no	Rural
102006100970101	102006100970100	2	Himachal Pradesh	61	No	2	2	2	1	4	1	1	1	2	2	8	1	48	Middle school or under	Scheduled caste	Married	light	light	seldom	normal	no	no	no	no	no	no	no	no	no	Rural
102006101210104	102006101210100	2	Himachal Pradesh	61	No	2	3	2	3	3	3	2	3	3	1	15	2	72	Middle school or under	Other backward class	Married	Never	moderate	frequent	overweight	yes	yes	no	yes	no	no	no	no	no	Rural
102006101490101	102006101490100	2	Himachal Pradesh	61	No	1	1	1	1	2	1	3	2	3	3	8	1	67	Middle school or under	Other backward class	Married	light	light	frequent	normal	yes	no	no	no	yes	no	no	no	yes	Rural
102006101900111	102006101900100	2	Himachal Pradesh	61	No	2	1	2	1	2	2	2	2	3	3	10	2	84	Middle school or under	Other backward class	Widowed	light	light	never	underweight	no	no	no	no	no	no	no	no	no	Rural
102006101900101	102006101900100	2	Himachal Pradesh	61	No	1	1	2	1	2	1	1	3	2	2	6	1	74	Secondary and higher secondary	Other backward class	Married	Never	light	never	underweight	no	no	no	no	no	no	no	no	no	Rural
102006102520101	102006102520100	2	Himachal Pradesh	61	No	1	1	2	2	3	1	1	2	3	3	9	1	68	Never	Scheduled caste	Married	light	light	sometimes	normal	no	no	no	no	no	no	yes	no	no	Rural
102006200100101	102006200100100	2	Himachal Pradesh	62	No	1	1	3	4	4	1	3	4	1	1	13	2	67	Middle school or under	Scheduled trible	Married	Never	light	seldom	normal	yes	yes	no	no	yes	no	no	no	no	Rural
102006200190101	102006200190100	2	Himachal Pradesh	62	No	1	1	1	1	3	1	1	1	4	2	6	1	54	Middle school or under	No or other caste	Married	light	moderate	never	normal	no	no	no	no	no	no	no	no	no	Rural
102006201060101	102006201060100	2	Himachal Pradesh	62	No	1	1	1	3	4	1	2	2	3	1	9	1	74	Middle school or under	Scheduled caste	Married	vigorous	heavy	never	normal	no	no	no	no	no	no	no	no	no	Rural
102006201580101	102006201580100	2	Himachal Pradesh	62	No	1	1	1	1	4	1	1	1	4	2	7	1	59	Never	Scheduled caste	Married	Never	light	seldom	normal	yes	yes	no	no	no	no	no	no	no	Rural
102006201700101	102006201700100	2	Himachal Pradesh	62	No	1	1	1	1	4	3	3	2	2	2	10	2	49	Middle school or under	Other backward class	Married	light	light	frequent	normal	no	no	no	no	no	no	no	no	no	Rural
102006202280101	102006202280100	2	Himachal Pradesh	62	No	1	1	1	1	4	1	1	1	4	1	6	1	46	Middle school or under	Scheduled caste	Married	light	light	seldom	overweight	yes	no	no	no	no	no	no	no	no	Rural
102006202360101	102006202360100	2	Himachal Pradesh	62	No	1	1	2	1	3	1	2	2	2	2	7	1	46	Middle school or under	Scheduled caste	Married	Never	light	frequent	overweight	yes	yes	no	no	no	no	no	no	no	Rural
102006300090102	102006300090100	2	Himachal Pradesh	63	No	1	1	3	1	3	1	2	3	2	2	9	1	75	Secondary and higher secondary	No or other caste	Married	Never	Never	seldom	overweight	no	no	no	no	no	no	no	no	no	Rural
102006300150101	102006300150100	2	Himachal Pradesh	63	No	1	1	1	1	4	1	1	1	4	1	6	1	74	Above higher secondary	Scheduled trible	Married	light	light	never	normal	yes	yes	yes	no	yes	no	no	no	no	Rural
102006300610201	102006300610200	2	Himachal Pradesh	63	No	1	1	2	1	3	1	2	1	3	2	7	1	50	Secondary and higher secondary	No or other caste	Married	light	light	frequent	overweight	no	yes	no	no	no	no	no	no	no	Rural
102006300810101	102006300810100	2	Himachal Pradesh	63	No	2	2	2	3	3	1	1	2	3	2	11	2	65	Above higher secondary	No or other caste	Married	light	Never	never	overweight	yes	no	no	no	no	no	no	no	no	Rural
102006300840101	102006300840100	2	Himachal Pradesh	63	No	1	1	2	1	2	1	2	3	2	3	8	1	63	Above higher secondary	No or other caste	Married	Never	light	never	overweight	yes	no	no	no	no	no	no	no	no	Rural
102006300990101	102006300990100	2	Himachal Pradesh	63	No	1	1	2	2	3	2	2	1	4	1	9	1	92	Never	No or other caste	Widowed	Never	Never	never	normal	yes	no	no	no	no	no	no	no	no	Rural
102006300990102	102006300990100	2	Himachal Pradesh	63	Yes	1	1	2	2	3	1	1	1	4	1	7	1	60	Middle school or under	No or other caste	Married	light	moderate	frequent	underweight	no	no	no	no	no	no	no	no	no	Rural
102006301040101	102006301040100	2	Himachal Pradesh	63	No	1	1	2	1	2	1	2	3	2	2	7	1	48	Secondary and higher secondary	No or other caste	Married	Never	Never	frequent	overweight	no	no	no	no	no	no	no	no	no	Rural
102006301260101	102006301260100	2	Himachal Pradesh	63	No	1	1	2	1	2	1	2	2	2	2	6	1	63	Secondary and higher secondary	No or other caste	Married	Never	Never	never	overweight	yes	yes	no	no	yes	no	no	no	no	Rural
102006301510101	102006301510100	2	Himachal Pradesh	63	No	2	2	2	1	3	1	2	1	2	2	8	1	73	Middle school or under	No or other caste	Married	light	Never	frequent	normal	no	no	no	no	no	no	no	no	no	Rural
102006301570101	102006301570100	2	Himachal Pradesh	63	No	1	1	1	1	4	1	1	1	3	1	5	1	60	Secondary and higher secondary	No or other caste	Married	Never	light	never	overweight	yes	no	no	no	no	no	no	no	no	Rural
102006301660106	102006301660100	2	Himachal Pradesh	63	No	2	1	1	1	3	3	2	3	3	2	11	2	46	Middle school or under	No or other caste	Others	Never	Never	sometimes	overweight	no	no	no	no	no	no	no	no	no	Rural
102006301660102	102006301660100	2	Himachal Pradesh	63	No	2	3	2	1	2	2	2	2	3	2	11	2	60	Middle school or under	Scheduled caste	Married	Never	Never	frequent	overweight	no	no	no	no	no	no	no	no	no	Rural
102006301740101	102006301740100	2	Himachal Pradesh	63	No	1	2	1	2	4	2	2	1	3	4	12	2	45	Above higher secondary	No or other caste	Married	Never	Never	frequent	overweight	no	no	no	no	no	no	no	no	no	Rural
102006301790205	102006301790200	2	Himachal Pradesh	63	Yes	3	2	3	2	3	1	2	1	3	2	12	2	70	Secondary and higher secondary	No or other caste	Married	Never	Never	never	normal	no	no	no	no	no	no	no	no	no	Rural
102006400060101	102006400060100	2	Himachal Pradesh	64	No	1	2	2	3	3	2	2	1	4	2	12	2	79	Middle school or under	No or other caste	Widowed	Never	light	never	underweight	yes	yes	no	no	no	no	no	no	no	Rural
102006400070103	102006400070100	2	Himachal Pradesh	64	No	1	1	1	1	2	1	1	1	3	1	3	1	50	Above higher secondary	No or other caste	Married	light	moderate	seldom	overweight	no	no	no	no	no	no	no	no	no	Rural
102006400070101	102006400070100	2	Himachal Pradesh	64	No	4	1	1	1	1	1	1	1	4	1	6	1	67	Secondary and higher secondary	No or other caste	Married	Never	Never	sometimes	overweight	no	no	no	no	no	no	no	no	no	Rural
102006400080101	102006400080100	2	Himachal Pradesh	64	No	1	1	1	1	3	1	1	2	3	3	7	1	68	Middle school or under	No or other caste	Married	Never	Never	never	normal	no	no	no	no	no	no	no	no	no	Rural
102006400090101	102006400090100	2	Himachal Pradesh	64	No	1	1	1	1	4	1	1	1	4	2	7	1	63	Secondary and higher secondary	No or other caste	Married	Never	heavy	seldom	overweight	no	yes	no	no	no	no	no	no	no	Rural
102006400270206	102006400270200	2	Himachal Pradesh	64	No	1	3	2	1	2	2	3	3	2	2	11	2	82	Never	No or other caste	Widowed	Never	Never	never	underweight	no	no	no	no	no	no	no	no	no	Rural
102006400270201	102006400270200	2	Himachal Pradesh	64	No	1	2	4	2	4	1	2	2	2	1	11	2	45	Secondary and higher secondary	No or other caste	Married	light	heavy	frequent	normal	no	no	no	no	no	no	no	no	no	Rural
102006400390107	102006400390100	2	Himachal Pradesh	64	No	2	3	2	2	2	2	1	2	3	3	12	2	77	Never	No or other caste	Others	Never	Never	never	underweight	no	no	no	no	no	no	no	no	no	Rural
102006400390101	102006400390100	2	Himachal Pradesh	64	No	1	1	1	1	2	1	2	2	4	1	6	1	71	Middle school or under	No or other caste	Married	Never	heavy	frequent	normal	no	no	no	no	no	no	no	no	no	Rural
102006400470101	102006400470100	2	Himachal Pradesh	64	No	2	2	2	1	4	2	2	2	3	2	12	2	60	Middle school or under	No or other caste	Married	Never	moderate	frequent	normal	yes	no	no	no	no	no	no	no	no	Rural
102006400620101	102006400620100	2	Himachal Pradesh	64	No	3	2	2	1	4	2	2	2	2	3	13	2	60	Middle school or under	No or other caste	Married	light	light	frequent	normal	no	no	no	no	no	no	no	no	no	Rural
102006400890101	102006400890100	2	Himachal Pradesh	64	No	1	1	2	1	2	2	1	2	4	2	8	1	61	Secondary and higher secondary	No or other caste	Widowed	light	moderate	never	normal	yes	no	no	no	no	no	no	no	no	Rural
102006401060201	102006401060200	2	Himachal Pradesh	64	No	1	1	1	1	3	1	1	3	3	2	7	1	64	Middle school or under	No or other caste	Married	Never	light	seldom	normal	no	no	no	no	no	no	no	no	no	Rural
102006401560101	102006401560100	2	Himachal Pradesh	64	No	2	1	1	1	3	1	2	2	3	1	7	1	46	Secondary and higher secondary	No or other caste	Married	Never	light	frequent	normal	yes	no	no	no	no	no	no	no	no	Rural
102006401920101	102006401920100	2	Himachal Pradesh	64	No	2	2	1	1	2	1	1	1	4	2	7	1	63	Secondary and higher secondary	No or other caste	Married	light	moderate	frequent	normal	no	no	no	no	no	no	no	no	no	Rural
102006402040101	102006402040100	2	Himachal Pradesh	64	No	1	1	1	1	4	1	1	1	4	4	9	1	77	Middle school or under	No or other caste	Married	light	light	never	normal	no	no	yes	no	yes	no	no	no	no	Rural
102006402140201	102006402140200	2	Himachal Pradesh	64	No	1	1	1	1	4	1	1	1	4	3	8	1	59	Never	No or other caste	Married	light	Never	sometimes	normal	no	no	no	no	no	no	no	no	no	Rural
102006402580102	102006402580100	2	Himachal Pradesh	64	No	1	1	1	1	1	1	1	1	3	1	2	1	46	Middle school or under	No or other caste	Married	light	light	frequent	normal	no	no	no	no	no	no	no	no	no	Rural
102006500070101	102006500070100	2	Himachal Pradesh	65	No	1	2	3	1	2	2	2	2	3	2	10	2	58	Middle school or under	No or other caste	Married	light	heavy	sometimes	underweight	no	no	no	yes	no	no	no	no	no	Rural
102006500440101	102006500440100	2	Himachal Pradesh	65	No	1	1	1	1	3	1	1	1	3	3	6	1	58	Middle school or under	No or other caste	Married	Never	heavy	seldom	normal	yes	no	no	no	no	no	no	no	no	Rural
102006500500201	102006500500200	2	Himachal Pradesh	65	No	1	2	2	1	3	1	1	2	3	3	9	1	79	Middle school or under	No or other caste	Married	light	moderate	seldom	normal	no	no	no	no	no	no	no	no	no	Rural
102006500930102	102006500930100	2	Himachal Pradesh	65	No	1	1	1	1	4	1	1	2	3	1	6	1	49	Above higher secondary	No or other caste	Married	Never	Never	frequent	overweight	no	no	no	no	no	no	no	no	no	Rural
102006501020101	102006501020100	2	Himachal Pradesh	65	No	1	1	3	1	2	3	1	3	3	1	9	1	50	Middle school or under	No or other caste	Married	light	light	frequent	underweight	no	no	no	no	no	no	no	no	no	Rural
102006501400101	102006501400100	2	Himachal Pradesh	65	No	3	4	2	2	4	3	2	2	3	2	17	2	60	Middle school or under	No or other caste	Married	light	Never	never	underweight	no	no	no	no	no	no	no	no	no	Rural
102006502120101	102006502120100	2	Himachal Pradesh	65	No	3	2	3	3	2	1	4	3	2	2	15	2	49	Middle school or under	No or other caste	Married	Never	Never	frequent	normal	yes	yes	no	no	no	no	no	no	no	Rural
102006502640101	102006502640100	2	Himachal Pradesh	65	No	2	1	2	1	2	1	1	1	4	1	6	1	66	Middle school or under	No or other caste	Married	Never	Never	seldom	normal	no	no	no	no	no	no	no	no	no	Rural
102006600160101	102006600160100	2	Himachal Pradesh	66	No	1	1	2	1	3	1	1	1	3	4	8	1	59	Middle school or under	Scheduled caste	Married	Never	Never	frequent	normal	no	no	no	no	no	no	no	no	no	Rural
102006600360301	102006600360300	2	Himachal Pradesh	66	No	3	2	2	2	3	3	2	2	3	3	15	2	50	Never	Scheduled caste	Married	Never	light	never	normal	no	no	no	no	no	no	no	no	no	Rural
102006600700105	102006600700100	2	Himachal Pradesh	66	No	1	1	1	1	4	1	1	1	4	4	9	1	95	Never	Scheduled caste	Widowed	light	Never	never	normal	no	no	no	no	no	no	no	no	no	Rural
102006601130101	102006601130100	2	Himachal Pradesh	66	No	1	1	1	1	3	1	1	1	3	2	5	1	62	Secondary and higher secondary	No or other caste	Married	light	Never	seldom	normal	no	no	no	no	no	no	no	no	no	Rural
102006601220201	102006601220200	2	Himachal Pradesh	66	No	3	2	2	2	3	3	3	3	2	4	17	2	61	Secondary and higher secondary	No or other caste	Widowed	Never	light	seldom	overweight	no	no	no	no	no	no	no	no	no	Rural
102006601240101	102006601240100	2	Himachal Pradesh	66	No	1	1	1	2	2	3	3	3	2	2	10	2	75	Middle school or under	Scheduled caste	Widowed	light	Never	never	normal	yes	no	no	no	no	no	yes	no	no	Rural
102006601240102	102006601240100	2	Himachal Pradesh	66	No	2	3	2	2	2	3	3	3	2	2	14	2	47	Middle school or under	Scheduled caste	Married	Never	Never	never	overweight	yes	no	no	no	no	yes	no	no	no	Rural
102006601310201	102006601310200	2	Himachal Pradesh	66	No	4	1	1	1	3	1	1	1	3	3	9	1	65	Never	Other backward class	Married	Never	Never	seldom	underweight	no	no	no	no	no	no	no	no	no	Rural
102006601510101	102006601510100	2	Himachal Pradesh	66	No	1	1	1	1	4	1	1	1	4	4	9	1	51	Never	Scheduled caste	Married	light	Never	frequent	underweight	no	no	no	no	no	no	no	no	no	Rural
102006601960105	102006601960100	2	Himachal Pradesh	66	No	3	1	3	1	2	1	1	2	1	1	6	1	80	Middle school or under	No or other caste	Widowed	light	Never	never	underweight	no	no	no	no	no	no	no	no	no	Rural
102006601960101	102006601960100	2	Himachal Pradesh	66	No	1	1	2	1	2	1	1	1	3	3	6	1	48	Secondary and higher secondary	No or other caste	Married	light	Never	frequent	underweight	no	no	no	no	no	no	no	no	no	Rural
102006602350101	102006602350100	2	Himachal Pradesh	66	No	3	4	3	4	2	3	4	3	1	2	19	2	69	Middle school or under	No or other caste	Widowed	light	moderate	never	overweight	yes	no	no	no	no	no	no	no	no	Rural
102006700050101	102006700050100	2	Himachal Pradesh	67	No	1	1	1	1	4	1	1	1	4	1	6	1	55	Secondary and higher secondary	No or other caste	Married	light	light	seldom	normal	yes	yes	no	yes	no	no	no	no	no	Rural
102006700100101	102006700100100	2	Himachal Pradesh	67	No	1	1	1	2	3	2	1	1	2	2	6	1	58	Never	No or other caste	Married	light	Never	never	overweight	yes	no	no	no	no	no	no	no	no	Rural
102006700120101	102006700120100	2	Himachal Pradesh	67	No	1	1	2	1	2	1	2	2	2	2	6	1	51	Never	No or other caste	Married	light	Never	frequent	normal	no	no	no	no	no	no	no	no	no	Rural
102006700160201	102006700160200	2	Himachal Pradesh	67	No	1	1	1	1	2	1	2	3	2	2	6	1	47	Middle school or under	No or other caste	Married	light	light	frequent	overweight	no	no	no	no	no	no	no	no	no	Rural
102006700230301	102006700230300	2	Himachal Pradesh	67	No	2	2	2	2	3	2	2	2	3	3	13	2	61	Middle school or under	No or other caste	Married	light	light	never	underweight	no	no	no	no	no	no	no	no	no	Rural
102006700540101	102006700540100	2	Himachal Pradesh	67	No	4	1	2	1	4	1	1	2	3	2	11	2	49	Secondary and higher secondary	No or other caste	Married	light	light	frequent	normal	no	no	no	no	no	no	no	no	no	Rural
102006700910101	102006700910100	2	Himachal Pradesh	67	No	1	2	2	1	3	2	2	3	3	1	10	2	61	Never	No or other caste	Married	Never	Never	frequent	underweight	no	no	no	no	no	no	no	no	no	Rural
102006701040203	102006701040200	2	Himachal Pradesh	67	No	1	2	2	2	2	1	2	2	2	1	7	1	45	Middle school or under	No or other caste	Married	Never	Never	frequent	overweight	no	no	no	no	no	no	no	no	no	Rural
102006701040201	102006701040200	2	Himachal Pradesh	67	No	2	2	1	1	3	1	2	2	2	2	8	1	79	Never	No or other caste	Married	light	Never	never	normal	no	no	no	no	no	no	no	no	no	Rural
102006701150101	102006701150100	2	Himachal Pradesh	67	No	2	2	2	1	1	1	2	1	2	1	5	1	48	Middle school or under	No or other caste	Married	Never	Never	frequent	overweight	no	no	no	no	no	no	no	no	no	Rural
102006701260101	102006701260100	2	Himachal Pradesh	67	No	1	1	1	1	4	1	1	1	4	1	6	1	70	Never	No or other caste	Married	Never	Never	seldom	normal	no	no	no	no	no	no	no	no	no	Rural
102006701260107	102006701260100	2	Himachal Pradesh	67	No	1	1	2	1	2	1	2	3	2	2	7	1	61	Middle school or under	No or other caste	Others	light	Never	sometimes	normal	no	no	no	no	yes	no	no	no	no	Rural
102006701350101	102006701350100	2	Himachal Pradesh	67	No	1	1	2	1	2	1	2	3	2	2	7	1	56	Never	No or other caste	Married	light	Never	frequent	normal	no	no	no	no	no	no	no	no	no	Rural
102006701390201	102006701390200	2	Himachal Pradesh	67	No	1	1	1	1	4	1	2	2	4	3	10	2	66	Middle school or under	No or other caste	Married	light	Never	frequent	normal	no	no	no	no	no	no	no	no	no	Rural
102006701830101	102006701830100	2	Himachal Pradesh	67	No	1	1	2	1	3	1	2	3	2	2	8	1	52	Never	No or other caste	Married	light	light	frequent	normal	no	no	no	no	no	no	no	no	no	Rural
102006702130301	102006702130300	2	Himachal Pradesh	67	No	2	1	3	1	3	2	2	2	2	2	10	2	59	Never	No or other caste	Married	light	Never	frequent	normal	no	no	no	no	no	no	yes	no	no	Rural
102006800160101	102006800160100	2	Himachal Pradesh	68	No	1	1	1	1	2	1	1	1	3	2	4	1	45	Above higher secondary	No or other caste	Married	Never	Never	seldom	overweight	no	no	no	no	no	no	no	no	no	Rural
102006800330101	102006800330100	2	Himachal Pradesh	68	No	1	1	1	1	2	1	1	1	3	2	4	1	45	Secondary and higher secondary	No or other caste	Married	light	Never	never	normal	no	no	no	no	no	no	no	no	no	Rural
102006800450101	102006800450100	2	Himachal Pradesh	68	No	1	1	1	1	1	2	1	1	1	1	1	1	56	Secondary and higher secondary	No or other caste	Married	Never	heavy	frequent	overweight	yes	no	no	no	no	no	no	no	no	Rural
102006800560301	102006800560300	2	Himachal Pradesh	68	No	1	1	2	2	3	2	3	3	1	1	9	1	55	Middle school or under	No or other caste	Married	Never	Never	frequent	overweight	yes	yes	no	yes	no	no	no	no	no	Rural
102006800630101	102006800630100	2	Himachal Pradesh	68	No	1	1	2	1	3	1	1	1	4	3	8	1	56	Above higher secondary	No or other caste	Married	Never	Never	frequent		no	yes	no	no	no	no	no	no	no	Rural
102006800710201	102006800710200	2	Himachal Pradesh	68	No	1	1	1	1	1	1	1	1	1	1	0	1	65	Secondary and higher secondary	Scheduled caste	Married	Never	Never	never	normal	no	yes	no	no	no	no	no	no	no	Rural
102006800880101	102006800880100	2	Himachal Pradesh	68	No	1	1	2	1	2	1	1	1	3	2	5	1	51	Middle school or under	No or other caste	Married	light	heavy	never	normal	no	no	no	no	no	no	no	no	no	Rural
102006800950201	102006800950200	2	Himachal Pradesh	68	No	2	2	2	2	3	3	3	2	3	2	14	2	53	Middle school or under	No or other caste	Married	light	light	sometimes		no	no	yes	no	no	no	no	no	no	Rural
102006801030201	102006801030200	2	Himachal Pradesh	68	No	2	2	3	1	3	1	2	2	3	2	11	2	48	Middle school or under	No or other caste	Married	Never	heavy	sometimes	overweight	no	no	no	no	no	no	no	no	no	Rural
102006801040201	102006801040200	2	Himachal Pradesh	68	No	4	1	1	1	2	1	1	1	1	2	5	1	70	Secondary and higher secondary	No or other caste	Married	light	light	never	overweight	yes	no	no	no	no	no	yes	no	no	Rural
102006801100101	102006801100100	2	Himachal Pradesh	68	No	3	2	2	1	3	1	1	2	3	3	11	2	48	Middle school or under	No or other caste	Married	Never	Never	frequent	normal	no	no	no	no	no	no	no	no	no	Rural
102006900120201	102006900120200	2	Himachal Pradesh	69	No	1	1	1	1	4	1	1	1	4	1	6	1	45	Secondary and higher secondary	No or other caste	Married	moderate	Never	never	overweight	no	no	no	no	no	no	no	no	no	Rural
102006900280101	102006900280100	2	Himachal Pradesh	69	No	1	1	1	1	4	1	1	1	4	1	6	1	65	Middle school or under	No or other caste	Married	light	light	never	normal	no	no	no	no	no	no	no	no	no	Rural
102006900330103	102006900330100	2	Himachal Pradesh	69	No	1	1	1	1	2	1	2	3	2	2	6	1	50	Secondary and higher secondary	No or other caste	Married	light	light	sometimes	overweight	no	no	no	no	no	no	no	no	no	Rural
102006900410103	102006900410100	2	Himachal Pradesh	69	No	1	1	2	1	2	1	2	3	2	2	7	1	45	Above higher secondary	No or other caste	Married	Never	light	frequent	normal	no	no	no	no	no	no	no	no	no	Rural
102006900620101	102006900620100	2	Himachal Pradesh	69	No	3	3	2	4	2	3	4	4	2	2	19	2	55	Never	Scheduled caste	Others	light	Never	sometimes	overweight	no	no	no	no	no	no	no	no	no	Rural
102006900710101	102006900710100	2	Himachal Pradesh	69	No	2	3	2	1	3	1	3	2	3	2	12	2	62	Secondary and higher secondary	Scheduled caste	Married	light	light	sometimes	normal	yes	yes	no	no	no	no	no	no	no	Rural
102006900820101	102006900820100	2	Himachal Pradesh	69	No	2	2	3	2	4	3	2	3	2	1	14	2	70	Never	Scheduled caste	Married	Never	Never	seldom	normal	yes	yes	no	no	no	no	no	no	no	Rural
102006900930101	102006900930100	2	Himachal Pradesh	69	No	1	1	1	1	4	1	1	1	4	1	6	1	49	Secondary and higher secondary	No or other caste	Married	light	Never	sometimes		yes	yes	no	no	no	no	no	no	no	Rural
102006901020101	102006901020100	2	Himachal Pradesh	69	No	4	3	3	3	2	3	2	3	2	2	17	2	53	Secondary and higher secondary	No or other caste	Married	light	heavy	seldom	normal	yes	no	no	no	no	no	no	no	no	Rural
102006901330101	102006901330100	2	Himachal Pradesh	69	No	2	2	3	1	3	2	2	2	4	2	13	2	60	Never	Scheduled caste	Married	Never	Never	never	underweight	no	no	no	no	no	no	no	no	no	Rural
102006901510106	102006901510100	2	Himachal Pradesh	69	No	2	2	4	2	1	3	4	1	2	2	13	2	92	Never	Scheduled caste	Widowed	light	Never	never	normal	no	no	no	no	no	no	no	no	no	Rural
102006901510101	102006901510100	2	Himachal Pradesh	69	No	2	2	1	1	3	1	1	2	3	1	7	1	46	Middle school or under	Scheduled caste	Married	Never	Never	frequent	overweight	no	no	no	no	no	no	no	no	no	Rural
102006902020101	102006902020100	2	Himachal Pradesh	69	No	1	1	2	1	2	1	2	3	2	2	7	1	55	Middle school or under	No or other caste	Married	light	light	frequent	normal	no	no	no	no	no	no	no	no	no	Rural
102006902130201	102006902130200	2	Himachal Pradesh	69	No	1	1	2	1	2	1	2	2	2	2	6	1	78	Never	No or other caste	Married	light	moderate	frequent	normal	no	no	no	no	no	no	yes	no	no	Rural
102007000050101	102007000050100	2	Himachal Pradesh	70	No	1	1	1	1	4	1	1	1	4	1	6	1	52	Middle school or under	No or other caste	Married	light	heavy	seldom	normal	no	no	no	no	no	no	no	no	no	Rural
102007000050104	102007000050100	2	Himachal Pradesh	70	No	1	1	1	1	4	1	1	1	4	1	6	1	79	Middle school or under	No or other caste	Widowed	light	Never	never	normal	no	no	no	no	no	no	no	no	no	Rural
102007000070101	102007000070100	2	Himachal Pradesh	70	No	1	1	1	1	4	1	1	1	4	1	6	1	46	Above higher secondary	No or other caste	Married	light	moderate	never	overweight	no	no	no	no	no	no	no	no	no	Rural
102007000090101	102007000090100	2	Himachal Pradesh	70	No	1	1	2	1	2	1	2	3	2	2	7	1	63	Secondary and higher secondary	Scheduled caste	Married	light	light	never	normal	no	no	no	no	no	no	no	no	no	Rural
102007000230101	102007000230100	2	Himachal Pradesh	70	No	1	1	2	1	2	1	2	3	2	2	7	1	60	Middle school or under	Scheduled caste	Married	light	light	frequent	overweight	no	no	no	no	no	no	no	no	no	Rural
102007000380101	102007000380100	2	Himachal Pradesh	70	Yes	2	1	2	2	4	2	1	2	3	2	11	2	82	Never	Scheduled caste	Widowed	Never	Never	never	normal	no	no	no	no	no	no	yes	no	no	Rural
102007000430301	102007000430300	2	Himachal Pradesh	70	No	2	1	2	2	3	2	2	1	3	2	10	2	59	Secondary and higher secondary	Scheduled caste	Married	light	Never	frequent	normal	no	no	no	no	no	no	no	no	no	Rural
102007000510101	102007000510100	2	Himachal Pradesh	70	No	3	2	3	3	2	2	3	2	2	2	14	2	53	Secondary and higher secondary	No or other caste	Married	light	light	frequent	overweight	yes	no	no	no	no	no	no	no	no	Rural
102007000590301	102007000590300	2	Himachal Pradesh	70	No	2	1	2	1	4	2	2	2	2	2	10	2	66	Never	Scheduled caste	Married	Never	Never	frequent	normal	no	no	no	no	no	no	no	no	no	Rural
102007000810101	102007000810100	2	Himachal Pradesh	70	No	1	2	1	1	3	1	1	1	2	1	4	1	59	Secondary and higher secondary	No or other caste	Married	Never	Never	frequent	underweight	no	no	no	no	no	no	no	no	no	Rural
102007000910101	102007000910100	2	Himachal Pradesh	70	No	1	1	2	1	1	1	1	2	3	1	4	1	57	Secondary and higher secondary	No or other caste	Married	Never	Never	frequent	normal	no	no	no	no	no	no	no	no	no	Rural
102007001080301	102007001080300	2	Himachal Pradesh	70	No	1	1	2	1	2	1	2	3	2	2	7	1	64	Middle school or under	No or other caste	Married	light	light	frequent	normal	yes	yes	no	no	no	no	no	no	no	Rural
102007001260101	102007001260100	2	Himachal Pradesh	70	No	1	1	2	1	2	1	2	2	2	2	6	1	65	Secondary and higher secondary	No or other caste	Married	light	light	frequent	normal	no	no	no	no	no	no	no	no	no	Rural
102007001310101	102007001310100	2	Himachal Pradesh	70	No	1	1	1	1	4	1	1	1	4	1	6	1	46	Secondary and higher secondary	No or other caste	Married	Never	Never	sometimes	normal	yes	yes	no	no	no	no	no	no	no	Rural
102007001420101	102007001420100	2	Himachal Pradesh	70	No	2	1	2	1	3	2	1	2	2	2	8	1	56	Secondary and higher secondary	No or other caste	Married	light	light	sometimes	normal	no	no	no	no	no	no	no	no	no	Rural
102007001860101	102007001860100	2	Himachal Pradesh	70	No	1	2	1	1	3	1	2	2	2	1	6	1	80	Never	No or other caste	Married	light	Never	frequent	normal	no	no	no	no	no	no	no	no	no	Rural
102007100100101	102007100100100	2	Himachal Pradesh	71	No	1	1	1	1	4	1	1	1	4	1	6	1	65	Middle school or under	Other backward class	Married	light	light	frequent	underweight	no	no	no	no	no	no	no	no	no	Rural
102007100210101	102007100210100	2	Himachal Pradesh	71	No	3	3	1	2	4	1	3	1	4	3	15	2	69	Secondary and higher secondary	Other backward class	Married	light	light	frequent	normal	no	no	no	no	no	no	no	no	no	Rural
102007100430101	102007100430100	2	Himachal Pradesh	71	No	1	1	2	2	4	1	1	1	4	4	11	2	82	Middle school or under	Other backward class	Married	Never	Never	never	normal	no	no	no	no	no	no	no	no	no	Rural
102007100440101	102007100440100	2	Himachal Pradesh	71	No	1	1	1	1	4	1	1	1	4	3	8	1	54	Middle school or under	Other backward class	Married	light	moderate	frequent	overweight	yes	no	no	no	no	no	no	no	no	Rural
102007100520101	102007100520100	2	Himachal Pradesh	71	No	1	1	1	1	4	1	1	1	4	4	9	1	68	Middle school or under	Other backward class	Married	light	Never	frequent	normal	yes	no	no	no	no	no	no	no	no	Rural
102007101100101	102007101100100	2	Himachal Pradesh	71	No	1	1	2	1	2	1	1	1	4	2	6	1	77	Secondary and higher secondary	No or other caste	Married	light	light	never	underweight	yes	no	no	no	no	no	no	no	no	Rural
102007101210101	102007101210100	2	Himachal Pradesh	71	No	2	2	2	1	4	1	2	1	1	2	8	1	71	Middle school or under	No or other caste	Married	Never	heavy	never	normal	no	no	no	no	no	no	no	no	no	Rural
102007101250101	102007101250100	2	Himachal Pradesh	71	No	1	2	4	1	3	1	2	1	3	4	12	2	55	Middle school or under	No or other caste	Married	light	light	never	underweight	no	no	no	yes	no	no	no	no	no	Rural
102007101290106	102007101290100	2	Himachal Pradesh	71	No	1	1	1	1	2	1	1	2	3	2	5	1	62	Middle school or under	No or other caste	Married	light	moderate	never	normal	yes	no	no	no	no	no	no	no	no	Rural
102007101420101	102007101420100	2	Himachal Pradesh	71	No	1	1	1	1	3	1	1	1	3	2	5	1	70	Middle school or under	No or other caste	Married	light	light	frequent	normal	no	no	no	no	no	no	yes	no	no	Rural
102007200020201	102007200020200	2	Himachal Pradesh	72	No	3	3	4	4	1	3	3	4	1	1	17	2	87	Secondary and higher secondary	No or other caste	Married	light	Never	never	normal	yes	no	no	no	no	no	no	no	no	Rural
102007200060206	102007200060200	2	Himachal Pradesh	72	No	1	1	2	1	2	1	2	1	3	2	6	1	80	Never	Scheduled caste	Married	light	Never	never	underweight	no	no	no	no	no	no	no	no	no	Rural
102007200100101	102007200100100	2	Himachal Pradesh	72	No	1	1	2	1	2	1	1	1	3	2	5	1	75	Never	Scheduled caste	Widowed	light	Never	seldom	underweight	no	no	no	no	no	no	no	no	no	Rural
102007200220101	102007200220100	2	Himachal Pradesh	72	No	1	1	2	1	4	1	2	2	4	4	12	2	66	Secondary and higher secondary	No or other caste	Married	Never	light	never	overweight	no	yes	no	no	yes	no	no	no	no	Rural
102007200310101	102007200310100	2	Himachal Pradesh	72	No	2	3	2	2	4	1	2	2	3	3	14	2	52	Middle school or under	No or other caste	Married	light	light	never	normal	no	no	no	no	no	no	no	no	no	Rural
102007200860101	102007200860100	2	Himachal Pradesh	72	No	1	1	1	1	2	1	1	1	1	1	1	1	47	Secondary and higher secondary	Other backward class	Married	light	light	frequent	normal	no	no	no	no	no	no	no	no	no	Rural
102007201000101	102007201000100	2	Himachal Pradesh	72	No	1	1	2	1	4	2	1	1	3	4	10	2	60	Secondary and higher secondary	No or other caste	Married	light	light	frequent	overweight	yes	no	no	no	no	no	no	no	no	Rural
102007201050101	102007201050100	2	Himachal Pradesh	72	No	1	2	1	2	4	1	1	2	4	4	12	2	61	Secondary and higher secondary	No or other caste	Married	light	Never	never	overweight	yes	no	no	no	no	no	no	no	no	Rural
102007201380101	102007201380100	2	Himachal Pradesh	72	No	1	1	1	1	1	1	1	1	1	1	0	1	48	Middle school or under	Scheduled caste	Married	light	Never	never	normal	no	no	no	no	no	no	no	no	no	Rural
102007201380106	102007201380100	2	Himachal Pradesh	72	No	1	1	4	1	2	1	1	3	2	1	7	1	83	Never	Scheduled caste	Widowed	Never	light	never	normal	yes	yes	no	no	no	no	no	no	no	Rural
102007201710101	102007201710100	2	Himachal Pradesh	72	No	1	1	2	1	2	1	2	1	3	3	7	1	53	Middle school or under	Scheduled caste	Married	light	light	frequent	normal	no	no	no	no	no	no	no	no	no	Rural
102007300080102	102007300080100	2	Himachal Pradesh	73	No	1	1	1	1	4	1	1	1	4	4	9	1	47	Middle school or under	Other backward class	Married	light	light	frequent	overweight	yes	no	no	no	no	no	no	yes	no	Rural
102007300080101	102007300080100	2	Himachal Pradesh	73	No	1	1	2	1	3	2	1	1	4	3	9	1	79	Middle school or under	Other backward class	Widowed	light	heavy	frequent	normal	yes	no	no	no	yes	no	no	no	yes	Rural
102007300130101	102007300130100	2	Himachal Pradesh	73	No	1	1	1	1	4	1	1	1	4	4	9	1	52	Middle school or under	Other backward class	Married	light	Never	seldom	overweight	no	no	no	no	no	no	no	no	no	Rural
102007300140101	102007300140100	2	Himachal Pradesh	73	No	1	1	1	1	4	1	1	1	4	4	9	1	67	Middle school or under	Other backward class	Married	light	light	frequent	overweight	no	no	no	no	no	no	yes	no	no	Rural
102007300520201	102007300520200	2	Himachal Pradesh	73	No	1	1	1	1	3	1	1	1	3	1	4	1	45	Middle school or under	Other backward class	Married	Never	Never	frequent	overweight	yes	yes	no	no	no	no	no	no	no	Rural
102007300560101	102007300560100	2	Himachal Pradesh	73	No	1	1	2	1	4	1	1	1	3	1	6	1	60	Middle school or under	Other backward class	Married	light	moderate	frequent	overweight	yes	no	no	no	no	no	no	no	no	Rural
102007300820101	102007300820100	2	Himachal Pradesh	73	No	1	1	1	1	4	1	1	1	4	4	9	1	66	Secondary and higher secondary	No or other caste	Married	Never	light	frequent	overweight	no	no	no	no	yes	no	yes	no	no	Rural
102007300850201	102007300850200	2	Himachal Pradesh	73	No	1	1	2	1	4	1	1	1	4	3	9	1	58	Secondary and higher secondary	No or other caste	Married	Never	Never	frequent	normal	no	no	yes	no	no	no	no	no	no	Rural
102007300950102	102007300950100	2	Himachal Pradesh	73	No	1	1	1	1	4	1	1	1	4	3	8	1	48	Secondary and higher secondary	No or other caste	Others	light	light	frequent	normal	no	no	no	no	no	no	no	no	no	Rural
102007301060101	102007301060100	2	Himachal Pradesh	73	No	2	1	2	1	3	1	3	1	3	3	10	2	60	Middle school or under	Other backward class	Married	light	moderate	frequent	overweight	yes	no	no	no	no	no	no	no	no	Rural
102007301160103	102007301160100	2	Himachal Pradesh	73	No	1	1	1	1	3	1	1	1	4	1	5	1	45	Secondary and higher secondary	No or other caste	Married	light	moderate	seldom	overweight	no	no	no	no	no	no	no	no	no	Rural
102007301160101	102007301160100	2	Himachal Pradesh	73	No	1	1	4	1	2	1	1	1	4	1	7	1	76	Never	No or other caste	Married	light	moderate	sometimes	normal	no	no	no	yes	no	no	no	no	no	Rural
102007400160101	102007400160100	2	Himachal Pradesh	74	No	2	1	2	1	3	1	2	1	4	3	10	2	78	Never	Other backward class	Married	moderate	Never	never	underweight	no	no	no	no	no	no	no	no	no	Rural
102007400170101	102007400170100	2	Himachal Pradesh	74	No	1	1	2	1	4	1	2	1	3	3	9	1	45	Secondary and higher secondary	Scheduled caste	Married	light	Never	frequent	normal	no	no	no	no	no	no	no	no	no	Rural
102007400210101	102007400210100	2	Himachal Pradesh	74	No	1	1	2	1	3	1	1	1	3	4	8	1	54	Middle school or under	Scheduled caste	Married	light	light	frequent		no	no	no	no	no	no	no	no	no	Rural
102007400330101	102007400330100	2	Himachal Pradesh	74	No	2	3	2	3	3	2	2	2	3	3	15	2	56	Middle school or under	No or other caste	Married	light	light	frequent	normal	no	no	no	no	no	no	no	no	no	Rural
102007400430102	102007400430100	2	Himachal Pradesh	74	No	2	2	2	2	3	2	2	3	2	2	12	2	52	Secondary and higher secondary	No or other caste	Married	light	light	never	overweight	no	no	no	no	no	no	no	no	no	Rural
102007400430101	102007400430100	2	Himachal Pradesh	74	No	3	3	2	2	2	3	3	2	2	2	14	2	80	Middle school or under	No or other caste	Widowed	light	light	never	overweight	yes	no	no	yes	no	no	no	no	no	Rural
102007400740101	102007400740100	2	Himachal Pradesh	74	No	1	1	2	1	2	1	1	1	3	3	6	1	52	Secondary and higher secondary	No or other caste	Married	light	light	frequent	normal	no	no	no	no	no	no	no	no	no	Rural
102007401730101	102007401730100	2	Himachal Pradesh	74	No	1	1	1	1	1	1	1	1	1	1	0	1	52	Secondary and higher secondary	No or other caste	Married	light	Never	frequent	normal	no	no	no	no	no	no	no	no	no	Rural
102007401810101	102007401810100	2	Himachal Pradesh	74	No	1	1	1	1	1	1	1	1	1	1	0	1	48	Secondary and higher secondary	Other backward class	Married	light	moderate	never	normal	no	no	no	no	no	no	no	no	no	Rural
102007402080101	102007402080100	2	Himachal Pradesh	74	No	2	1	3	1	3	2	1	1	4	3	11	2	60	Secondary and higher secondary	Scheduled caste	Married	light	Never	seldom	normal	no	no	no	no	no	no	no	no	no	Rural
102007402360101	102007402360100	2	Himachal Pradesh	74	No	1	1	2	1	3	1	2	1	3	3	8	1	47	Middle school or under	Scheduled caste	Married	Never	Never	never	overweight	no	no	no	no	no	no	no	no	no	Rural
102007402590101	102007402590100	2	Himachal Pradesh	74	No	4	4	4	2	3	3	3	2	3	1	19	2	83	Middle school or under	Other backward class	Married	light	Never	never		yes	no	no	no	no	no	no	no	no	Rural
102007500090101	102007500090100	2	Himachal Pradesh	75	No	1	2	2	2	3	1	2	1	3	1	8	1	81	Never	Other backward class	Married	light	Never	never	normal	yes	no	no	no	no	no	no	no	no	Rural
102007500180101	102007500180100	2	Himachal Pradesh	75	No	1	1	1	1	3	2	1	2	4	1	7	1	52	Secondary and higher secondary	Scheduled caste	Married	Never	light	sometimes	overweight	no	no	no	no	no	no	no	no	no	Rural
102007500250101	102007500250100	2	Himachal Pradesh	75	No	1	1	1	1	4	1	1	1	4	1	6	1	59	Middle school or under	No or other caste	Married	light	Never	frequent	normal	no	yes	no	no	no	no	no	no	no	Rural
102007500270101	102007500270100	2	Himachal Pradesh	75	No	1	1	1	1	4	1	1	1	4	3	8	1	62	Middle school or under	No or other caste	Married	light	moderate	never	underweight	yes	no	no	no	no	no	no	no	no	Rural
102007500410101	102007500410100	2	Himachal Pradesh	75	No	1	1	1	1	3	1	1	1	3	1	4	1	70	Never	Scheduled caste	Married	vigorous	light	never	normal	no	no	no	no	no	no	no	no	no	Rural
102007500540101	102007500540100	2	Himachal Pradesh	75	No	1	1	1	1	3	1	1	1	3	2	5	1	62	Middle school or under	Scheduled caste	Married	light	light	frequent	normal	no	no	no	no	no	no	no	no	no	Rural
102007500930101	102007500930100	2	Himachal Pradesh	75	No	1	1	2	1	3	1	1	1	2	2	5	1	61	Middle school or under	Scheduled caste	Married	light	light	frequent	normal	no	no	no	no	no	no	no	no	no	Rural
102007501010101	102007501010100	2	Himachal Pradesh	75	No	2	1	2	1	4	2	1	2	4	3	12	2	70	Middle school or under	Scheduled caste	Married	light	light	never	normal	yes	yes	no	no	no	no	no	no	no	Rural
102007501290101	102007501290100	2	Himachal Pradesh	75	No	1	1	1	1	4	1	1	1	4	3	8	1	78	Middle school or under	Scheduled caste	Married	light	Never	frequent	normal	yes	no	no	no	no	no	no	no	no	Rural
102007501470101	102007501470100	2	Himachal Pradesh	75	No	1	1	1	1	1	1	2	1	3	1	3	1	60	Middle school or under	Other backward class	Married	light	moderate	frequent	overweight	no	no	no	no	no	no	no	no	no	Rural
102007501950101	102007501950100	2	Himachal Pradesh	75	No	1	1	1	1	4	2	2	1	4	3	10	2	64	Secondary and higher secondary	Other backward class	Married	Never	Never	frequent	overweight	no	yes	no	no	no	no	no	no	no	Rural
102007502050101	102007502050100	2	Himachal Pradesh	75	No	3	3	3	1	4	1	1	1	4	4	15	2	60	Middle school or under	No or other caste	Married	light	light	frequent	overweight	yes	yes	no	no	no	no	no	no	no	Rural
102007600060101	102007600060100	2	Himachal Pradesh	76	No	1	1	2	1	4	1	1	1	4	4	10	2	65	Middle school or under	No or other caste	Married	light	Never	frequent	normal	no	no	no	no	no	no	no	no	no	Rural
102007600160101	102007600160100	2	Himachal Pradesh	76	No	1	1	2	1	2	1	1	1	3	2	5	1	70	Middle school or under	No or other caste	Widowed	Never	Never	frequent	normal	yes	no	no	no	no	no	no	no	no	Rural
102007600180101	102007600180100	2	Himachal Pradesh	76	No	1	1	2	1	2	1	1	1	1	1	2	1	55	Secondary and higher secondary	No or other caste	Married	Never	light	never	overweight	no	no	no	no	no	no	no	no	no	Rural
102007600240101	102007600240100	2	Himachal Pradesh	76	No	1	1	1	2	4	2	1	2	4	3	11	2	69	Secondary and higher secondary	Scheduled trible	Widowed	light	light	never	normal	no	no	no	no	no	no	no	no	no	Rural
102007600250101	102007600250100	2	Himachal Pradesh	76	No	1	1	1	1	1	1	1	1	2	1	1	1	74	Middle school or under	No or other caste	Widowed	Never	heavy	never	overweight	yes	no	no	no	no	no	no	no	no	Rural
102007600740101	102007600740100	2	Himachal Pradesh	76	No	2	1	2	1	3	1	2	1	4	3	10	2	73	Secondary and higher secondary	No or other caste	Married	Never	Never	never	overweight	yes	no	no	no	no	no	no	no	no	Rural
102007600870101	102007600870100	2	Himachal Pradesh	76	No	1	1	2	1	2	1	1	1	2	1	3	1	53	Middle school or under	Scheduled caste	Married	Never	Never	frequent	overweight	yes	no	no	no	no	no	yes	no	no	Rural
102007601060101	102007601060100	2	Himachal Pradesh	76	No	2	3	1	1	4	1	3	3	3	2	13	2	60	Secondary and higher secondary	No or other caste	Married	light	light	frequent	normal	no	no	no	no	no	no	no	no	no	Rural
102007601360101	102007601360100	2	Himachal Pradesh	76	No	2	2	2	1	3	1	1	2	3	3	10	2	66	Secondary and higher secondary	Scheduled caste	Married	light	Never	never	normal	no	no	no	no	no	no	no	no	no	Rural
102007601510101	102007601510100	2	Himachal Pradesh	76	No	2	3	2	2	3	2	3	1	4	4	16	2	55	Never	Scheduled caste	Married	Never	Never	frequent	normal	no	no	no	no	no	no	no	no	no	Rural
102007602030101	102007602030100	2	Himachal Pradesh	76	No	1	1	2	1	2	1	1	1	3	2	5	1	56	Middle school or under	No or other caste	Married	light	Never	frequent	underweight	no	no	no	no	no	no	no	no	no	Rural
102007602120101	102007602120100	2	Himachal Pradesh	76	No	1	2	1	1	4	2	2	2	4	4	13	2	65	Never	Scheduled caste	Widowed	light	Never	never	underweight	no	no	no	no	no	no	no	no	no	Rural
102007700050101	102007700050100	2	Himachal Pradesh	77	No	1	1	2	1	2	1	1	1	3	3	6	1	68	Secondary and higher secondary	Other backward class	Married	Never	Never	frequent	normal	yes	yes	no	no	no	no	no	no	no	Rural
102007700080301	102007700080300	2	Himachal Pradesh	77	No	1	1	1	1	1	1	1	1	2	2	2	1	78	Middle school or under	Other backward class	Married	Never	Never	never	normal	no	no	no	no	no	no	no	no	no	Rural
102007700320101	102007700320100	2	Himachal Pradesh	77	No	1	1	2	1	3	1	1	1	3	3	7	1	76	Above higher secondary	No or other caste	Married	light	Never	never	normal	yes	no	no	no	no	no	yes	no	no	Rural
102007700330101	102007700330100	2	Himachal Pradesh	77	No	1	1	2	1	4	2	1	2	4	3	11	2	70	Middle school or under	Other backward class	Others	Never	heavy	seldom	overweight	no	yes	no	no	no	no	no	no	no	Rural
102007700330102	102007700330100	2	Himachal Pradesh	77	No	1	1	1	4	2	3	1	1	3	1	8	1	74	Middle school or under	Other backward class	Married	Never	light	never	normal	yes	yes	no	no	no	no	no	no	no	Rural
102007700360101	102007700360100	2	Himachal Pradesh	77	Yes	3	3	3	2	3	2	2	1	4	4	17	2	81	Secondary and higher secondary	No or other caste	Married	light	Never	never	overweight	yes	no	no	yes	no	yes	yes	no	no	Rural
102007700440101	102007700440100	2	Himachal Pradesh	77	No	3	3	2	2	3	4	2	2	2	2	15	2	52	Middle school or under	Other backward class	Married	light	light	frequent	normal	no	no	no	no	no	no	no	no	no	Rural
102007700550105	102007700550100	2	Himachal Pradesh	77	No	2	1	2	1	3	2	1	1	4	3	10	2	65	Never	Other backward class	Others	vigorous	light	never	normal	no	no	no	no	no	no	no	no	no	Rural
102007700550101	102007700550100	2	Himachal Pradesh	77	No	1	2	2	1	4	2	1	1	3	4	11	2	52	Middle school or under	Other backward class	Married	Never	Never	frequent	overweight	no	no	no	no	no	no	no	no	no	Rural
102007700670101	102007700670100	2	Himachal Pradesh	77	No	1	1	1	1	3	2	3	2	4	3	11	2	45	Secondary and higher secondary	Other backward class	Married	Never	Never	frequent	overweight	no	no	no	no	no	no	no	no	no	Rural
102007700670107	102007700670100	2	Himachal Pradesh	77	No	1	2	2	3	3	3	3	3	2	2	14	2	77	Middle school or under	Other backward class	Widowed	Never	Never	frequent	normal	yes	no	no	no	no	yes	no	yes	yes	Rural
102007700990101	102007700990100	2	Himachal Pradesh	77	No	1	1	2	1	3	1	1	3	1	1	5	1	69	Above higher secondary	No or other caste	Married	light	Never	frequent	overweight	yes	no	no	no	yes	no	yes	no	no	Rural
102007701060101	102007701060100	2	Himachal Pradesh	77	No	1	1	1	1	2	1	2	1	1	1	2	1	48	Secondary and higher secondary	Other backward class	Married	Never	Never	seldom	overweight	no	no	no	no	no	no	no	no	no	Rural
102007701480101	102007701480100	2	Himachal Pradesh	77	No	1	2	2	2	3	1	2	4	1	2	10	2	48	Middle school or under	Scheduled caste	Married	Never	Never	sometimes	overweight	no	yes	no	no	no	no	no	no	no	Rural
102007701740101	102007701740100	2	Himachal Pradesh	77	No	1	1	2	1	2	1	1	1	3	3	6	1	45	Middle school or under	Other backward class	Married	light	heavy	frequent	overweight	no	no	no	no	no	no	no	no	no	Rural
102007701950101	102007701950100	2	Himachal Pradesh	77	No	1	1	2	1	3	1	1	1	4	3	8	1	45	Secondary and higher secondary	Other backward class	Married	light	Never	sometimes	overweight	no	no	no	no	no	no	no	no	no	Rural
102007800310101	102007800310100	2	Himachal Pradesh	78	No	3	3	2	3	2	2	3	4	1	1	14	2	62	Never	No or other caste	Married	light	light	never	normal	no	no	no	no	no	no	no	no	no	Rural
102007800370101	102007800370100	2	Himachal Pradesh	78	No	1	1	1	1	1	1	1	1	2	1	1	1	63	Middle school or under	No or other caste	Married	moderate	light	never	normal	no	no	no	no	no	no	no	no	no	Rural
102007800410101	102007800410100	2	Himachal Pradesh	78	No	1	1	2	1	2	1	1	1	3	3	6	1	65	Middle school or under	No or other caste	Married	light	moderate	frequent	normal	no	no	no	no	no	no	no	no	no	Rural
102007800940101	102007800940100	2	Himachal Pradesh	78	No	1	1	1	1	1	1	1	1	1	1	0	1	62	Middle school or under	No or other caste	Married	light	light	frequent	overweight	no	no	no	no	no	no	no	no	no	Rural
102007801110101	102007801110100	2	Himachal Pradesh	78	No	3	2	1	2	3	3	3	3	3	3	16	2	55	Middle school or under	No or other caste	Married	light	light	seldom	underweight	no	no	no	no	no	no	no	no	no	Rural
102007801220101	102007801220100	2	Himachal Pradesh	78	No	1	1	2	1	2	1	1	1	1	1	2	1	58	Middle school or under	No or other caste	Others	moderate	heavy	frequent	normal	no	no	no	no	no	no	no	no	no	Rural
102007801510101	102007801510100	2	Himachal Pradesh	78	No	1	1	2	1	2	1	1	1	3	2	5	1	58	Middle school or under	No or other caste	Married	moderate	Never	frequent	normal	yes	no	no	no	no	no	no	no	no	Rural
102007802030101	102007802030100	2	Himachal Pradesh	78	No	2	1	3	3	3	3	2	3	2	2	14	2	53	Middle school or under	Other backward class	Married	light	light	frequent	normal	no	no	no	no	no	no	no	no	no	Rural
102007802470101	102007802470100	2	Himachal Pradesh	78	No	1	1	2	1	4	1	1	1	3	3	8	1	78	Middle school or under	Scheduled caste	Married	light	Never	seldom	underweight	no	no	no	no	no	no	no	no	no	Rural
102007802470106	102007802470100	2	Himachal Pradesh	78	No	2	2	2	1	3	2	2	1	3	2	10	2	80	Never	Scheduled caste	Widowed	vigorous	Never	never	normal	no	no	no	no	no	no	no	no	no	Rural
102007900280101	102007900280100	2	Himachal Pradesh	79	No	1	1	3	1	2	1	1	1	3	1	5	1	78	Never	Scheduled trible	Married	light	heavy	never	underweight	no	no	no	no	no	no	no	no	no	Rural
102007900570103	102007900570100	2	Himachal Pradesh	79	No	2	1	1	1	2	4	1	3	2	2	9	1	62	Middle school or under	Scheduled trible	Others	Never	Never	frequent	underweight	yes	no	no	no	no	no	no	no	no	Rural
102007900570104	102007900570100	2	Himachal Pradesh	79	No	1	1	1	1	1	1	1	2	1	1	1	1	57	Middle school or under	Scheduled trible	Others	vigorous	heavy	frequent	normal	no	no	no	no	no	no	no	no	no	Rural
102007900570101	102007900570100	2	Himachal Pradesh	79	No	1	1	2	1	2	1	1	1	3	3	6	1	74	Never	Scheduled trible	Married	light	light	frequent	underweight	no	no	no	no	no	no	no	no	no	Rural
102007900750101	102007900750100	2	Himachal Pradesh	79	No	1	1	3	1	3	1	1	1	3	2	7	1	70	Middle school or under	Scheduled trible	Married	light	Never	never	normal	no	no	no	no	no	no	no	no	no	Rural
102007900920101	102007900920100	2	Himachal Pradesh	79	No	1	1	2	1	2	1	1	1	3	3	6	1	47	Middle school or under	Scheduled trible	Married	vigorous	Never	frequent	normal	no	no	no	no	no	no	no	no	no	Rural
102007901400101	102007901400100	2	Himachal Pradesh	79	No	1	1	2	1	2	1	1	1	3	3	6	1	70	Middle school or under	Scheduled caste	Married	moderate	Never	frequent	normal	yes	no	no	no	no	no	no	no	no	Rural
102007901850101	102007901850100	2	Himachal Pradesh	79	No	1	2	2	1	4	1	1	1	4	4	11	2	68	Middle school or under	Scheduled trible	Widowed	Never	Never	never	overweight	no	no	no	no	no	no	no	no	no	Rural
102007902050101	102007902050100	2	Himachal Pradesh	79	No	1	1	1	1	1	1	1	1	1	1	0	1	46	Secondary and higher secondary	Scheduled trible	Married	Never	light	never	overweight	yes	no	no	no	no	no	no	no	no	Rural
102007902630101	102007902630100	2	Himachal Pradesh	79	No	3	2	2	3	3	3	3	4	2	2	17	2	52	Secondary and higher secondary	Scheduled trible	Married	light	Never	never	overweight	no	no	no	no	no	yes	no	no	no	Rural
102007902890101	102007902890100	2	Himachal Pradesh	79	No	2	1	2	1	4	2	1	2	4	3	12	2	46	Secondary and higher secondary	Scheduled trible	Married	Never	Never	sometimes	normal	no	no	no	no	no	no	no	no	no	Rural
102008000040107	102008000040100	2	Himachal Pradesh	80	No	1	1	2	1	2	1	1	1	3	3	6	1	88	Middle school or under	Other backward class	Widowed	light	Never	never	underweight	no	no	no	no	no	no	no	no	no	Rural
102008000040101	102008000040100	2	Himachal Pradesh	80	No	1	1	2	1	2	1	1	1	3	3	6	1	45	Middle school or under	Other backward class	Married	light	Never	frequent	normal	no	no	no	no	no	no	no	no	no	Rural
102008000070101	102008000070100	2	Himachal Pradesh	80	No	1	2	2	1	4	1	1	1	4	4	11	2	55	Middle school or under	Other backward class	Married	light	moderate	frequent	normal	no	no	no	no	no	no	no	no	no	Rural
102008000120101	102008000120100	2	Himachal Pradesh	80	No	2	1	2	2	4	1	2	1	4	3	12	2	54	Middle school or under	Other backward class	Married	vigorous	Never	frequent	normal	yes	no	no	no	no	no	no	no	no	Rural
102008000200101	102008000200100	2	Himachal Pradesh	80	No	1	1	1	4	1	1	1	1	3	3	7	1	71	Secondary and higher secondary	Other backward class	Married	Never	light	sometimes	overweight	no	no	no	no	no	no	no	no	no	Rural
102008000210101	102008000210100	2	Himachal Pradesh	80	No	1	1	2	1	1	1	1	1	3	1	3	1	61	Secondary and higher secondary	Other backward class	Married	light	moderate	never	overweight	no	no	no	no	no	no	yes	no	no	Rural
102008000390101	102008000390100	2	Himachal Pradesh	80	No	2	2	2	2	4	2	2	2	2	2	12	2	60	Middle school or under	Other backward class	Married	Never	light	never	normal	yes	no	no	no	no	no	no	no	no	Rural
102008000550101	102008000550100	2	Himachal Pradesh	80	No	1	2	2	3	2	2	2	2	3	3	12	2	59	Middle school or under	Other backward class	Married	Never	light	never	normal	yes	no	no	no	no	yes	no	no	no	Rural
102008001290101	102008001290100	2	Himachal Pradesh	80	No	2	1	2	1	1	1	1	1	1	1	2	1	58	Middle school or under	Other backward class	Married	light	Never	never	overweight	no	no	no	no	no	no	no	no	no	Rural
102008001390101	102008001390100	2	Himachal Pradesh	80	No	1	1	1	1	1	1	1	2	2	1	2	1	61	Middle school or under	Other backward class	Married	light	light	frequent	normal	yes	no	no	no	yes	no	no	no	yes	Rural
102008001600105	102008001600100	2	Himachal Pradesh	80	No	1	1	2	2	2	2	2	3	3	2	10	2	77	Never	Other backward class	Married	Never	Never	never	underweight	yes	no	no	no	no	no	yes	no	no	Rural
102008002120101	102008002120100	2	Himachal Pradesh	80	No	1	1	2	1	3	3	2	1	3	3	10	2	59	Secondary and higher secondary	No or other caste	Widowed	light	moderate	frequent	overweight	no	no	no	no	no	no	no	no	no	Rural
102008002610101	102008002610100	2	Himachal Pradesh	80	No	2	2	1	2	3	2	3	2	3	3	13	2	58	Middle school or under	Other backward class	Married	Never	Never	never	overweight	yes	yes	no	no	no	no	yes	no	no	Rural
102008002760101	102008002760100	2	Himachal Pradesh	80	No	2	2	1	2	3	1	2	1	3	3	10	2	60	Middle school or under	Other backward class	Married	light	moderate	never	normal	no	no	no	no	no	no	no	no	no	Rural
102008100050101	102008100050100	2	Himachal Pradesh	81	No	1	1	1	1	4	1	1	1	4	4	9	1	65	Middle school or under	No or other caste	Married	light	moderate	frequent	underweight	no	no	no	no	no	no	no	no	no	Rural
102008100080101	102008100080100	2	Himachal Pradesh	81	No	1	1	1	1	4	1	1	1	4	3	8	1	52	Middle school or under	No or other caste	Married	light	Never	frequent	underweight	no	no	no	no	no	no	no	no	no	Rural
102008100090101	102008100090100	2	Himachal Pradesh	81	No	2	1	3	3	3	2	2	3	2	3	14	2	82	Never	Scheduled caste	Married	light	light	never	underweight	no	no	no	no	no	no	no	no	no	Rural
102008100100101	102008100100100	2	Himachal Pradesh	81	No	4	4	4	4	4	1	4	1	4	1	21	2	52	Middle school or under	Scheduled caste	Married	light	light	frequent	normal	no	no	no	no	no	no	no	no	no	Rural
102008100110101	102008100110100	2	Himachal Pradesh	81	No	2	2	2	1	3	1	2	1	4	2	10	2	60	Secondary and higher secondary	Other backward class	Married	light	light	frequent	normal	yes	yes	no	no	no	no	no	no	yes	Rural
102008100350101	102008100350100	2	Himachal Pradesh	81	No	1	1	1	1	2	1	1	3	2	2	5	1	50	Above higher secondary	No or other caste	Married	Never	Never	frequent	overweight	no	no	no	no	no	no	no	no	no	Rural
102008100350102	102008100350100	2	Himachal Pradesh	81	No	1	1	2	1	2	1	2	2	2	2	6	1	45	Above higher secondary	No or other caste	Married	moderate	light	sometimes	overweight	no	no	no	no	no	no	yes	no	no	Rural
102008100470101	102008100470100	2	Himachal Pradesh	81	No	2	2	2	1	4	2	1	1	4	3	12	2	70	Middle school or under	No or other caste	Widowed	light	Never	frequent	normal	no	no	no	no	no	no	no	no	no	Rural
102008100510101	102008100510100	2	Himachal Pradesh	81	No	1	2	1	1	3	1	1	2	3	2	7	1	52	Secondary and higher secondary	No or other caste	Married	light	light	sometimes	normal	no	no	no	no	no	no	no	no	no	Rural
102008100560101	102008100560100	2	Himachal Pradesh	81	No	1	1	1	1	4	2	1	2	4	3	10	2	69	Middle school or under	Scheduled caste	Married	Never	Never	frequent	normal	no	no	no	no	no	no	no	no	no	Rural
102008100710201	102008100710200	2	Himachal Pradesh	81	No	1	1	1	1	4	1	1	1	4	3	8	1	47	Above higher secondary	No or other caste	Married	Never	Never	seldom	overweight	no	no	no	no	no	no	no	no	no	Rural
102008100740101	102008100740100	2	Himachal Pradesh	81	No	2	1	1	1	4	1	1	1	4	2	8	1	52	Middle school or under	No or other caste	Married	light	light	frequent	normal	no	no	no	no	no	no	no	no	no	Rural
102008100790301	102008100790300	2	Himachal Pradesh	81	No	1	1	1	1	4	1	1	1	4	4	9	1	46	Secondary and higher secondary	No or other caste	Married	Never	Never	frequent	normal	no	no	no	no	no	no	no	no	no	Rural
102008100970101	102008100970100	2	Himachal Pradesh	81	No	1	1	1	1	4	1	1	1	4	4	9	1	52	Middle school or under	No or other caste	Married	Never	Never	frequent	normal	no	no	no	no	no	no	no	no	no	Rural
102008101010201	102008101010200	2	Himachal Pradesh	81	No	1	1	1	1	4	2	1	1	4	2	8	1	54	Middle school or under	No or other caste	Married	Never	Never	frequent	normal	no	no	no	no	no	no	no	no	no	Rural
102008101060101	102008101060100	2	Himachal Pradesh	81	No	1	2	3	1	4	1	2	1	4	2	11	2	76	Middle school or under	No or other caste	Married	vigorous	light	never	normal	no	no	yes	no	no	no	no	no	no	Rural
102008101260101	102008101260100	2	Himachal Pradesh	81	No	1	1	1	1	4	1	1	1	4	4	9	1	59	Middle school or under	No or other caste	Married	Never	Never	frequent	underweight	no	no	no	no	no	no	no	no	no	Rural
102008101420101	102008101420100	2	Himachal Pradesh	81	No	1	1	1	1	1	1	1	1	3	1	2	1	64	Never	Scheduled caste	Married	light	light	frequent	normal	no	no	no	no	no	no	no	no	no	Rural
102008200060101	102008200060100	2	Himachal Pradesh	82	No	2	1	2	1	4	1	2	2	3	3	11	2	63	Middle school or under	No or other caste	Married	light	light	sometimes	normal	no	no	no	no	no	no	yes	no	no	Rural
102008200090101	102008200090100	2	Himachal Pradesh	82	No	1	1	1	1	2	1	1	1	4	1	4	1	74	Never	No or other caste	Married	light	Never	frequent	underweight	no	no	no	no	no	no	no	no	no	Rural
102008200460101	102008200460100	2	Himachal Pradesh	82	No	1	1	1	1	2	1	1	3	2	2	5	1	74	Middle school or under	No or other caste	Married	light	light	seldom	normal	no	no	no	yes	no	no	yes	no	no	Rural
102008200490101	102008200490100	2	Himachal Pradesh	82	No	1	1	1	1	4	1	1	1	4	4	9	1	63	Middle school or under	Scheduled caste	Married	light	Never	frequent	underweight	yes	no	no	no	no	no	no	no	no	Rural
102008200540101	102008200540100	2	Himachal Pradesh	82	No	1	4	4	1	1	1	4	1	1	1	9	1	68	Secondary and higher secondary	No or other caste	Married	light	light	never	underweight	no	no	yes	no	no	no	yes	no	no	Rural
102008200670101	102008200670100	2	Himachal Pradesh	82	No	1	1	1	1	2	1	1	2	3	2	5	1	49	Middle school or under	Scheduled caste	Widowed	light	light	frequent	overweight	no	no	no	no	no	no	no	no	no	Rural
102008200740101	102008200740100	2	Himachal Pradesh	82	No	1	1	3	1	3	1	1	1	3	1	6	1	58	Secondary and higher secondary	Other backward class	Married	light	Never	frequent	overweight	no	no	no	no	no	no	no	no	no	Rural
102008200810201	102008200810200	2	Himachal Pradesh	82	No	1	1	1	1	4	1	1	1	4	4	9	1	82	Middle school or under	No or other caste	Married	Never	Never	never	normal	no	no	no	yes	no	no	no	no	no	Rural
102008200920101	102008200920100	2	Himachal Pradesh	82	No	1	1	2	1	1	1	1	4	1	1	4	1	67	Above higher secondary	No or other caste	Married	Never	Never	seldom	overweight	no	no	no	no	no	no	no	no	no	Rural
102008201160102	102008201160100	2	Himachal Pradesh	82	No	1	1	1	2	4	1	1	2	4	3	10	2	48	Middle school or under	Scheduled caste	Married	moderate	moderate	frequent		yes	no	no	no	no	no	no	no	no	Rural
102008201210101	102008201210100	2	Himachal Pradesh	82	No	1	1	1	1	4	1	1	1	4	4	9	1	65	Middle school or under	Scheduled caste	Married	Never	Never	frequent	normal	no	no	no	no	no	no	no	no	no	Rural
102008300080101	102008300080100	2	Himachal Pradesh	83	No	1	1	1	1	3	1	1	2	4	3	8	1	53	Secondary and higher secondary	No or other caste	Married	light	light	seldom	normal	no	no	no	no	no	no	no	no	no	Rural
102008300180101	102008300180100	2	Himachal Pradesh	83	No	1	2	2	2	3	3	2	1	4	3	13	2	49	Never	Scheduled caste	Married	light	Never	frequent	overweight	yes	no	no	no	no	no	no	no	no	Rural
102008300200101	102008300200100	2	Himachal Pradesh	83	No	1	1	2	1	2	1	1	3	2	2	6	1	69	Above higher secondary	Scheduled caste	Married	Never	Never	seldom	overweight	no	no	no	no	no	no	no	no	no	Rural
102008300210101	102008300210100	2	Himachal Pradesh	83	No	1	2	1	2	3	1	1	1	3	3	8	1	77	Middle school or under	Scheduled caste	Married	Never	Never	never	normal	no	no	no	no	no	no	no	no	no	Rural
102008300260101	102008300260100	2	Himachal Pradesh	83	No	1	1	1	1	4	3	1	1	4	4	11	2	48	Middle school or under	Scheduled caste	Married	Never	Never	frequent	normal	no	no	no	no	no	no	no	no	no	Rural
102008300280202	102008300280200	2	Himachal Pradesh	83	No	2	2	2	1	3	1	1	1	4	3	10	2	46	Middle school or under	Scheduled caste	Married	Never	Never	frequent	normal	no	no	no	no	no	no	no	no	no	Rural
102008300330101	102008300330100	2	Himachal Pradesh	83	No	1	1	1	1	4	1	1	1	4	3	8	1	60	Secondary and higher secondary	No or other caste	Widowed	light	Never	frequent	normal	no	no	no	yes	no	no	no	no	no	Rural
102008300350301	102008300350300	2	Himachal Pradesh	83	No	1	1	2	1	2	1	1	3	2	2	6	1	50	Middle school or under	Scheduled caste	Married	light	moderate	frequent	overweight	no	no	no	no	no	no	no	no	no	Rural
102008300400101	102008300400100	2	Himachal Pradesh	83	No	1	2	4	1	1	2	3	2	1	2	9	1	74	Middle school or under	Scheduled caste	Widowed	Never	Never	never	normal	no	no	no	no	no	no	no	no	no	Rural
102008300420201	102008300420200	2	Himachal Pradesh	83	No	1	1	1	1	4	1	1	1	4	4	9	1	77	Never	Scheduled caste	Married	Never	Never	never	overweight	yes	no	no	no	no	no	yes	no	no	Rural
102008300650101	102008300650100	2	Himachal Pradesh	83	No	1	1	2	1	2	1	1	3	2	2	6	1	57	Middle school or under	Scheduled caste	Married	Never	Never	sometimes	overweight	yes	yes	no	no	no	no	no	no	no	Rural
102008300700101	102008300700100	2	Himachal Pradesh	83	No	1	1	2	1	3	1	2	2	2	2	7	1	68	Middle school or under	Scheduled caste	Married	light	moderate	sometimes	normal	no	no	no	no	no	no	no	no	no	Rural
102008300730107	102008300730100	2	Himachal Pradesh	83	No	2	1	2	2	3	1	1	2	3	4	11	2	65	Middle school or under	Scheduled caste	Widowed	light	light	frequent	underweight	no	no	no	no	no	no	yes	no	no	Rural
102008300730101	102008300730100	2	Himachal Pradesh	83	No	1	1	2	1	2	1	1	3	2	2	6	1	53	Middle school or under	Scheduled caste	Married	light	light	frequent	normal	no	yes	no	no	no	no	no	no	no	Rural
102008300940105	102008300940100	2	Himachal Pradesh	83	No	1	1	1	1	4	1	1	1	4	2	7	1	56	Middle school or under	Scheduled caste	Married	light	light	frequent	normal	yes	no	no	no	no	no	no	no	no	Rural
102008400060101	102008400060100	2	Himachal Pradesh	84	No	1	1	1	1	3	2	1	1	3	2	6	1	56	Never	No or other caste	Married	light	heavy	seldom	underweight	no	no	no	no	no	no	no	no	no	Rural
102008400290101	102008400290100	2	Himachal Pradesh	84	No	1	1	1	1	4	1	1	2	4	3	9	1	52	Middle school or under	No or other caste	Married	light	Never	frequent	normal	no	no	no	no	no	no	no	yes	no	Rural
102008400300101	102008400300100	2	Himachal Pradesh	84	No	1	1	1	1	4	1	1	1	4	3	8	1	63	Middle school or under	No or other caste	Married	Never	Never	seldom	overweight	yes	no	no	no	no	no	yes	no	no	Rural
102008400340101	102008400340100	2	Himachal Pradesh	84	No	1	1	1	1	4	1	1	1	2	4	7	1	49	Middle school or under	No or other caste	Married	light	moderate	frequent	normal	no	no	no	no	no	no	no	no	no	Rural
102008400350106	102008400350100	2	Himachal Pradesh	84	No	1	1	2	1	2	1	1	3	2	2	6	1	72	Middle school or under	No or other caste	Married	light	light	never	normal	no	yes	no	no	no	no	no	no	no	Rural
102008400370101	102008400370100	2	Himachal Pradesh	84	No	1	1	1	2	4	1	1	1	4	2	8	1	57	Middle school or under	No or other caste	Married	Never	Never	frequent	overweight	no	no	no	no	no	no	no	no	no	Rural
102008400610101	102008400610100	2	Himachal Pradesh	84	No	2	2	1	2	3	2	1	2	4	3	12	2	71	Middle school or under	No or other caste	Widowed	light	moderate	frequent	underweight	no	no	no	no	no	no	no	no	no	Rural
102008400790101	102008400790100	2	Himachal Pradesh	84	No	1	1	2	1	4	1	1	1	4	4	10	2	49	Middle school or under	No or other caste	Married	Never	Never	never	normal	no	no	no	no	no	no	no	no	no	Rural
102008401260101	102008401260100	2	Himachal Pradesh	84	No	1	1	2	1	2	1	1	3	2	2	6	1	65	Middle school or under	Scheduled caste	Married	light	light	never	normal	no	no	no	no	no	no	no	no	no	Rural
102008401490101	102008401490100	2	Himachal Pradesh	84	No	1	1	1	1	4	1	1	1	4	1	6	1	47	Middle school or under	Scheduled caste	Married	light	moderate	never	normal	yes	no	no	no	no	no	no	no	no	Rural
102008401500201	102008401500200	2	Himachal Pradesh	84	No	1	1	2	1	2	1	1	3	2	2	6	1	54	Never	Scheduled caste	Married	light	light	frequent	normal	no	no	no	no	no	no	no	no	no	Rural
102008401560101	102008401560100	2	Himachal Pradesh	84	No	1	1	1	1	4	1	1	1	3	2	6	1	51	Middle school or under	Scheduled caste	Married	light	light	sometimes	normal	yes	no	no	no	no	yes	no	no	no	Rural
102008401590101	102008401590100	2	Himachal Pradesh	84	No	1	1	1	1	4	1	1	1	4	2	7	1	50	Never	Scheduled caste	Married	light	moderate	frequent	underweight	no	no	no	no	no	no	yes	no	no	Rural
102008500140102	102008500140100	2	Himachal Pradesh	85	No	1	1	1	1	4	1	1	1	4	2	7	1	51	Secondary and higher secondary	No or other caste	Married	light	Never	frequent	overweight	no	no	no	no	no	no	no	no	no	Rural
102008500140104	102008500140100	2	Himachal Pradesh	85	No	1	1	3	3	2	2	3	2	2	3	12	2	45	Secondary and higher secondary	No or other caste	Married	Never	Never	frequent	normal	no	no	no	no	no	no	no	no	no	Rural
102008500300111	102008500300100	2	Himachal Pradesh	85	No	1	1	2	1	4	1	1	4	3	3	11	2	47	Secondary and higher secondary	No or other caste	Married	moderate	Never	never	normal	no	no	no	no	no	no	no	no	no	Rural
102008500310301	102008500310300	2	Himachal Pradesh	85	No	1	1	1	1	1	1	1	1	3	3	4	1	57	Secondary and higher secondary	No or other caste	Married	light	moderate	never	overweight	no	no	no	no	no	no	no	no	no	Rural
102008500310307	102008500310300	2	Himachal Pradesh	85	No	2	2	1	1	1	2	2	2	3	2	8	1	49	Middle school or under	No or other caste	Married	Never	light	never	overweight	no	no	no	no	no	no	no	no	no	Rural
102008500710101	102008500710100	2	Himachal Pradesh	85	No	1	1	2	1	2	2	2	2	4	2	9	1	63	Never	No or other caste	Married	Never	moderate	sometimes	normal	no	no	no	no	no	no	no	no	no	Rural
102008500810101	102008500810100	2	Himachal Pradesh	85	No	1	1	1	1	3	1	1	1	3	3	6	1	85	Never	Scheduled caste	Widowed	Never	Never	never		no	no	no	no	no	no	no	no	no	Rural
102008501090101	102008501090100	2	Himachal Pradesh	85	No	2	3	3	1	1	4	2	2	3	2	13	2	63	Middle school or under	Other backward class	Widowed	light	light	seldom	normal	no	no	no	no	no	no	no	no	no	Rural
102008501190102	102008501190100	2	Himachal Pradesh	85	No	1	2	3	1	3	2	1	1	3	2	9	1	75	Never	Scheduled caste	Married	light	Never	never	normal	yes	no	no	no	no	no	no	no	no	Rural
102008600110102	102008600110100	2	Himachal Pradesh	86	No	1	2	3	3	3	3	2	3	2	2	14	2	56	Above higher secondary	No or other caste	Married	light	light	never	normal	no	yes	no	no	no	no	yes	no	no	Rural
102008600120101	102008600120100	2	Himachal Pradesh	86	No	1	1	2	1	4	1	1	1	4	4	10	2	60	Secondary and higher secondary	No or other caste	Married	light	Never	sometimes	normal	no	no	no	no	no	no	no	no	no	Rural
102008600140101	102008600140100	2	Himachal Pradesh	86	No	1	1	2	2	3	1	1	1	3	3	8	1	68	Above higher secondary	Scheduled trible	Married	Never	Never	never	overweight	no	no	no	no	no	no	no	no	no	Rural
102008600170101	102008600170100	2	Himachal Pradesh	86	No	1	1	1	1	1	2	1	1	3	3	5	1	62	Middle school or under	No or other caste	Married	light	Never	never	underweight	no	no	no	no	no	no	no	no	no	Rural
102008600190101	102008600190100	2	Himachal Pradesh	86	No	2	2	2	1	3	1	2	1	2	4	10	2	70	Secondary and higher secondary	No or other caste	Married	light	light	never	normal	no	no	no	no	no	no	no	no	no	Rural
102008600230101	102008600230100	2	Himachal Pradesh	86	No	1	1	2	1	4	1	1	1	4	4	10	2	76	Secondary and higher secondary	No or other caste	Married	Never	Never	never	overweight	yes	yes	no	yes	yes	no	no	no	no	Rural
102008600230103	102008600230100	2	Himachal Pradesh	86	No	1	1	1	2	4	2	1	1	3	3	9	1	51	Secondary and higher secondary	No or other caste	Married	light	Never	frequent	overweight	no	no	no	no	no	no	no	no	no	Rural
102008600290101	102008600290100	2	Himachal Pradesh	86	No	2	2	1	1	4	1	1	1	4	3	10	2	63	Secondary and higher secondary	Scheduled caste	Married	Never	Never	never	normal	no	no	no	no	no	no	no	no	no	Rural
102008600340101	102008600340100	2	Himachal Pradesh	86	No	2	2	2	2	4	1	2	2	3	3	13	2	48	Never	Other backward class	Married	light	Never	frequent	underweight	no	no	no	yes	yes	no	no	no	no	Rural
102008600420101	102008600420100	2	Himachal Pradesh	86	No	2	1	1	1	1	1	1	1	1	1	1	1	65	Secondary and higher secondary	No or other caste	Married	Never	Never	frequent	overweight	no	no	no	no	no	no	no	no	no	Rural
102008600480101	102008600480100	2	Himachal Pradesh	86	No	1	3	3	1	4	1	2	3	2	2	12	2	62	Above higher secondary	No or other caste	Married	Never	Never	never	overweight	no	no	no	no	no	no	no	no	yes	Rural
102008600810201	102008600810200	2	Himachal Pradesh	86	No	1	1	1	1	4	1	1	1	1	1	3	1	52	Above higher secondary	Scheduled caste	Married	Never	Never	frequent	normal	no	no	no	no	no	no	no	no	no	Rural
102008700010101	102008700010100	2	Himachal Pradesh	87	No	1	1	2	1	4	1	1	3	2	2	8	1	58	Secondary and higher secondary	No or other caste	Married	Never	Never	never	overweight	yes	no	no	yes	no	no	no	no	no	Rural
102008700120101	102008700120100	2	Himachal Pradesh	87	No	1	1	2	1	1	1	1	4	1	1	4	1	69	Secondary and higher secondary	No or other caste	Married	light	light	never	overweight	yes	no	no	no	no	no	no	no	no	Rural
102008700170101	102008700170100	2	Himachal Pradesh	87	No	2	2	2	3	2	2	2	2	4	4	15	2	51	Middle school or under	No or other caste	Married	light	heavy	sometimes	underweight	no	no	no	no	no	no	yes	no	no	Rural
102008700450101	102008700450100	2	Himachal Pradesh	87	No	1	1	4	4	4	1	1	1	4	1	12	2	62	Never	Scheduled caste	Married	light	Never	never	normal	no	no	no	no	yes	no	no	no	no	Rural
102008700580101	102008700580100	2	Himachal Pradesh	87	No	1	1	1	1	4	1	1	1	4	1	6	1	50	Secondary and higher secondary	No or other caste	Married	Never	light	never	normal	no	no	no	no	no	no	no	no	no	Rural
102008700700201	102008700700200	2	Himachal Pradesh	87	No	1	1	1	1	4	1	1	1	4	4	9	1	56	Secondary and higher secondary	No or other caste	Married	Never	Never	frequent		no	no	no	no	no	no	no	no	no	Rural
102008700750101	102008700750100	2	Himachal Pradesh	87	No	1	4	1	1	3	1	3	1	4	1	10	2	79	Secondary and higher secondary	No or other caste	Married	light	Never	never	normal	no	no	no	no	yes	no	no	no	no	Rural
102008700930101	102008700930100	2	Himachal Pradesh	87	No	2	1	1	1	4	1	1	1	4	2	8	1	73	Above higher secondary	No or other caste	Married	Never	Never	never	normal	no	no	no	no	yes	no	no	no	no	Rural
102008701110101	102008701110100	2	Himachal Pradesh	87	No	1	1	1	1	4	3	3	2	2	4	12	2	77	Never	Scheduled caste	Married	light	Never	frequent	underweight	no	no	no	no	no	no	no	no	no	Rural
102008800050202	102008800050200	2	Himachal Pradesh	88	No	1	1	2	1	2	1	2	2	2	2	6	1	46	Secondary and higher secondary	No or other caste	Married	Never	Never	frequent	overweight	no	no	no	no	no	no	no	no	no	Rural
102008800060101	102008800060100	2	Himachal Pradesh	88	No	1	1	3	1	2	1	2	3	2	2	8	1	67	Secondary and higher secondary	No or other caste	Married	light	light	frequent	normal	yes	yes	no	no	no	no	no	no	no	Rural
102008800120101	102008800120100	2	Himachal Pradesh	88	No	1	1	1	1	4	1	1	1	4	1	6	1	51	Middle school or under	No or other caste	Married	light	moderate	seldom	overweight	no	no	no	no	no	no	no	no	no	Rural
102008800400101	102008800400100	2	Himachal Pradesh	88	No	1	1	1	1	4	1	1	2	3	1	6	1	48	Middle school or under	Scheduled caste	Married	Never	Never	frequent	normal	no	no	no	no	no	no	no	no	no	Rural
102008800460101	102008800460100	2	Himachal Pradesh	88	No	1	1	1	1	2	1	2	3	2	2	6	1	71	Never	Scheduled caste	Married	light	light	never	normal	no	no	no	yes	no	no	no	no	no	Rural
102008800740101	102008800740100	2	Himachal Pradesh	88	No	1	1	2	1	3	1	2	3	2	2	8	1	53	Middle school or under	No or other caste	Married	Never	Never	frequent	normal	yes	no	no	no	no	no	no	no	no	Rural
102008800900101	102008800900100	2	Himachal Pradesh	88	No	2	2	1	1	2	1	1	2	4	2	8	1	53	Middle school or under	Scheduled caste	Married	Never	light	frequent	overweight	no	no	no	no	no	no	no	no	no	Rural
102008800910201	102008800910200	2	Himachal Pradesh	88	No	4	4	3	4	3	2	1	2	2	4	19	2	48	Middle school or under	Scheduled caste	Married	light	light	sometimes	underweight	yes	no	no	no	yes	no	no	no	no	Rural
102008801020101	102008801020100	2	Himachal Pradesh	88	No	2	3	2	3	4	2	3	4	3	2	18	2	62	Middle school or under	No or other caste	Married	Never	Never	sometimes	normal	no	no	no	no	yes	no	no	no	no	Rural
102008801100101	102008801100100	2	Himachal Pradesh	88	No	1	1	2	1	4	1	1	1	4	2	8	1	73	Secondary and higher secondary	No or other caste	Married	Never	Never	sometimes	overweight	no	no	no	no	no	no	no	no	no	Rural
102008801170101	102008801170100	2	Himachal Pradesh	88	No	1	2	2	1	2	1	2	2	4	1	8	1	50	Secondary and higher secondary	Scheduled caste	Married	Never	Never	frequent	normal	no	no	no	no	no	no	no	no	no	Rural
102008801270107	102008801270100	2	Himachal Pradesh	88	No	1	1	1	1	4	1	1	1	4	1	6	1	65	Never	Scheduled caste	Others	light	Never	never	normal	no	no	no	no	no	no	no	no	no	Rural
102008801270101	102008801270100	2	Himachal Pradesh	88	No	2	1	1	1	4	1	2	1	4	1	8	1	50	Secondary and higher secondary	Scheduled caste	Married	Never	Never	frequent	overweight	no	no	no	no	no	no	no	no	no	Rural
102008801480201	102008801480200	2	Himachal Pradesh	88	No	2	3	2	1	2	1	2	1	3	1	8	1	49	Middle school or under	No or other caste	Married	Never	Never	frequent	normal	no	no	no	no	no	no	no	no	no	Rural
102008900010101	102008900010100	2	Himachal Pradesh	89	No	3	4	3	2	3	4	3	2	3	2	19	2	69	Secondary and higher secondary	No or other caste	Married	light	light	never	overweight	yes	yes	no	no	no	no	yes	no	no	Rural
102008900070101	102008900070100	2	Himachal Pradesh	89	No	1	1	1	1	2	1	1	1	2	1	2	1	72	Middle school or under	No or other caste	Married	light	Never	never	normal	no	no	no	no	no	no	yes	no	no	Rural
102008900090101	102008900090100	2	Himachal Pradesh	89	No	1	1	1	1	4	1	1	1	4	4	9	1	63	Above higher secondary	No or other caste	Married	Never	Never	never	normal	no	yes	no	no	no	no	no	no	no	Rural
102008900260101	102008900260100	2	Himachal Pradesh	89	No	3	2	3	3	2	3	3	3	2	2	16	2	69	Above higher secondary	No or other caste	Married	Never	light	never	overweight	yes	yes	no	no	no	no	no	no	yes	Rural
102008900560101	102008900560100	2	Himachal Pradesh	89	No	1	1	2	1	4	1	1	1	4	4	10	2	72	Secondary and higher secondary	No or other caste	Married	Never	light	never	normal	yes	yes	no	no	no	no	no	no	no	Rural
102008901230101	102008901230100	2	Himachal Pradesh	89	No	1	2	2	1	2	1	2	1	3	2	7	1	51	Middle school or under	No or other caste	Married	light	Never	never	overweight	no	no	no	no	yes	no	no	no	yes	Rural
102008901450106	102008901450100	2	Himachal Pradesh	89	No	3	2	2	2	3	3	4	2	3	3	17	2	70	Middle school or under	No or other caste	Married	light	light	seldom	normal	no	no	no	yes	no	no	no	no	no	Rural
102008901700101	102008901700100	2	Himachal Pradesh	89	No	2	3	2	2	3	3	3	3	1	3	15	2	64	Middle school or under	No or other caste	Married	light	light	seldom	normal	no	no	no	no	no	no	no	no	no	Rural
102008901800101	102008901800100	2	Himachal Pradesh	89	No	1	1	2	1	1	1	1	1	3	2	4	1	58	Secondary and higher secondary	No or other caste	Married	light	Never	frequent	overweight	no	no	no	no	no	no	no	no	no	Rural
102008901860101	102008901860100	2	Himachal Pradesh	89	No	1	2	3	1	2	1	1	1	2	2	6	1	69	Middle school or under	No or other caste	Widowed	light	Never	never		no	no	no	no	no	no	no	no	no	Rural
102009000080101	102009000080100	2	Himachal Pradesh	90	No	1	1	2	1	3	1	1	1	4	3	8	1	51	Middle school or under	No or other caste	Married	light	light	frequent	underweight	no	no	no	no	no	no	no	no	no	Rural
102009000210101	102009000210100	2	Himachal Pradesh	90	No	1	1	1	1	4	1	1	1	3	3	7	1	59	Middle school or under	No or other caste	Married	light	light	frequent	normal	no	no	no	no	no	no	no	no	no	Rural
102009000240101	102009000240100	2	Himachal Pradesh	90	No	1	1	1	1	4	1	1	1	4	4	9	1	56	Middle school or under	No or other caste	Married	light	moderate	frequent	normal	no	no	no	no	no	no	no	no	no	Rural
102009000280101	102009000280100	2	Himachal Pradesh	90	No	1	1	1	1	2	1	1	1	4	1	4	1	56	Middle school or under	No or other caste	Married	light	moderate	seldom	underweight	no	no	no	no	no	no	no	no	no	Rural
102009000340101	102009000340100	2	Himachal Pradesh	90	No	1	1	2	1	2	1	1	1	4	1	5	1	66	Secondary and higher secondary	No or other caste	Married	Never	Never	seldom	overweight	yes	no	no	no	no	no	no	no	no	Rural
102009000400101	102009000400100	2	Himachal Pradesh	90	No	1	1	2	1	3	1	1	1	3	1	5	1	70	Secondary and higher secondary	No or other caste	Married	Never	heavy	seldom	overweight	no	yes	no	no	no	no	no	no	no	Rural
102009000930101	102009000930100	2	Himachal Pradesh	90	No	1	1	1	1	4	1	1	1	4	4	9	1	64	Middle school or under	No or other caste	Married	light	light	never	underweight	no	no	no	no	no	no	no	no	no	Rural
102009000990101	102009000990100	2	Himachal Pradesh	90	No	1	1	2	1	4	2	1	2	4	3	11	2	51	Middle school or under	No or other caste	Married	Never	Never	frequent	overweight	no	no	no	yes	no	no	no	no	no	Rural
102009100210101	102009100210100	2	Himachal Pradesh	91	No	1	1	2	1	2	1	2	3	2	2	7	1	47	Middle school or under	Scheduled caste	Married	light	moderate	frequent	overweight	no	no	no	no	no	no	no	no	no	Rural
102009100210107	102009100210100	2	Himachal Pradesh	91	No	1	1	2	1	2	1	2	2	2	2	6	1	76	Never	Scheduled caste	Widowed	light	light	never	underweight	no	no	no	no	no	no	no	no	no	Rural
102009100280101	102009100280100	2	Himachal Pradesh	91	No	1	1	2	1	2	1	1	1	2	1	3	1	72	Never	Scheduled caste	Married	Never	light	never	normal	no	yes	no	no	no	no	no	no	no	Rural
102009100650101	102009100650100	2	Himachal Pradesh	91	No	1	1	2	1	1	1	2	1	3	3	6	1	83	Never	Scheduled caste	Married	light	Never	never	overweight	no	no	no	yes	no	no	no	no	no	Rural
102009100850101	102009100850100	2	Himachal Pradesh	91	No	1	1	2	1	4	1	2	3	2	2	9	1	53	Secondary and higher secondary	No or other caste	Married	Never	Never	frequent		no	no	no	no	no	no	no	no	no	Rural
102009101010101	102009101010100	2	Himachal Pradesh	91	No	1	2	2	1	3	1	1	1	4	4	10	2	60	Middle school or under	No or other caste	Married	light	light	sometimes	normal	no	no	no	no	no	no	no	no	no	Rural
102009101080101	102009101080100	2	Himachal Pradesh	91	No	1	1	4	1	2	1	2	2	4	4	12	2	47	Never	Scheduled caste	Married	light	heavy	seldom		no	no	no	no	no	no	no	no	no	Rural
102009101440101	102009101440100	2	Himachal Pradesh	91	No	1	1	2	1	2	1	1	1	3	3	6	1	58	Never	Scheduled caste	Married	light	Never	frequent	normal	no	no	no	no	yes	no	no	no	no	Rural
102009101730101	102009101730100	2	Himachal Pradesh	91	No	1	1	2	1	2	1	2	3	2	2	7	1	55	Never	Scheduled caste	Married	Never	Never	frequent	normal	no	no	no	no	no	no	no	no	no	Rural
102009101980201	102009101980200	2	Himachal Pradesh	91	No	1	2	1	1	4	2	1	1	4	3	10	2	63	Never	Scheduled caste	Married	Never	Never	never		yes	no	no	no	no	no	no	no	no	Rural
102009200720101	102009200720100	2	Himachal Pradesh	92	No	1	1	1	1	4	1	1	1	4	3	8	1	76	Above higher secondary	No or other caste	Married	light	Never	frequent	normal	no	no	no	no	no	no	no	no	no	Rural
102009200760101	102009200760100	2	Himachal Pradesh	92	No	1	1	1	1	4	1	1	1	4	4	9	1	70	Middle school or under	No or other caste	Married	light	light	never	underweight	yes	no	no	no	yes	no	no	no	no	Rural
102009200940101	102009200940100	2	Himachal Pradesh	92	No	1	1	2	1	2	1	1	1	4	1	5	1	66	Secondary and higher secondary	No or other caste	Married	Never	Never	sometimes	overweight	no	yes	no	no	yes	no	no	no	no	Rural
102009300020102	102009300020100	2	Himachal Pradesh	93	No	1	1	1	1	4	1	1	1	4	1	6	1	52	Middle school or under	Scheduled caste	Married	light	light	frequent	normal	no	no	no	no	no	no	no	no	no	Urban
102009300130101	102009300130100	2	Himachal Pradesh	93	No	1	1	2	1	2	1	2	3	2	2	7	1	45	Secondary and higher secondary	No or other caste	Married	Never	Never	never	overweight	no	no	no	no	no	no	yes	no	no	Urban
102009300370103	102009300370100	2	Himachal Pradesh	93	No	2	2	1	2	3	1	2	1	3	3	10	2	50	Above higher secondary	No or other caste	Married	Never	light	frequent	normal	yes	yes	no	no	no	no	no	no	no	Urban
102009300530101	102009300530100	2	Himachal Pradesh	93	No	1	1	1	1	3	1	1	1	2	2	4	1	50	Middle school or under	Scheduled trible	Married	light	moderate	never	normal	no	no	no	no	no	no	no	no	no	Urban
102009300940101	102009300940100	2	Himachal Pradesh	93	No	3	1	1	1	4	1	1	3	2	2	9	1	50	Middle school or under	Scheduled trible	Married	light	moderate	frequent	normal	no	no	no	no	yes	no	no	no	no	Urban
102009400090301	102009400090300	2	Himachal Pradesh	94	No	2	1	2	2	4	4	3	2	3	3	16	2	65	Never	No or other caste	Widowed	moderate	Never	sometimes	overweight	yes	no	no	yes	no	no	no	no	no	Urban
102009400370201	102009400370200	2	Himachal Pradesh	94	No	1	1	1	1	4	1	1	1	3	1	5	1	46	Secondary and higher secondary	No or other caste	Married	Never	moderate	never	overweight	no	no	no	no	no	no	no	no	no	Urban
102009400770101	102009400770100	2	Himachal Pradesh	94	No	2	2	3	1	2	1	3	3	2	2	11	2	54	Secondary and higher secondary	No or other caste	Married	Never	light	frequent	normal	no	no	no	no	no	no	no	no	no	Urban
102009400870101	102009400870100	2	Himachal Pradesh	94	No	1	1	1	1	2	1	3	3	2	3	8	1	65	Never	No or other caste	Married	light	light	never	normal	no	no	no	no	no	no	no	no	no	Urban
102009400950101	102009400950100	2	Himachal Pradesh	94	No	1	1	1	3	1	3	3	3	2	1	9	1	65	Middle school or under	No or other caste	Married	Never	heavy	frequent	normal	no	no	no	no	no	no	no	no	no	Urban
102009401220101	102009401220100	2	Himachal Pradesh	94	No	1	1	2	1	3	2	2	2	3	2	9	1	77	Middle school or under	No or other caste	Married	Never	light	never	normal	no	no	no	no	no	no	no	no	no	Urban
102009401520101	102009401520100	2	Himachal Pradesh	94	No	1	1	2	2	2	2	2	2	2	2	8	1	67	Never	Scheduled caste	Widowed	Never	light	never	normal	no	no	no	no	no	no	no	no	no	Urban
102009500130101	102009500130100	2	Himachal Pradesh	95	No	1	1	2	1	2	1	1	1	4	1	5	1	54	Never	Scheduled caste	Married	light	light	frequent	overweight	no	no	no	no	no	no	no	no	no	Urban
102009500280101	102009500280100	2	Himachal Pradesh	95	No	1	1	1	1	2	2	1	3	2	1	5	1	56	Middle school or under	Scheduled caste	Married	light	heavy	never	normal	no	no	no	no	no	no	yes	no	no	Urban
102009500400101	102009500400100	2	Himachal Pradesh	95	No	2	2	2	1	3	1	1	2	3	2	9	1	53	Middle school or under	Other backward class	Married	light	moderate	never	normal	yes	no	no	yes	no	no	no	no	no	Urban
102009500540101	102009500540100	2	Himachal Pradesh	95	No	1	1	1	1	3	1	2	2	3	2	7	1	55	Secondary and higher secondary	No or other caste	Married	Never	light	never	overweight	yes	yes	no	no	no	no	no	no	no	Urban
102009500640401	102009500640400	2	Himachal Pradesh	95	No	1	1	1	1	2	3	2	2	2	3	8	1	86	Secondary and higher secondary	No or other caste	Married	light	Never	frequent	overweight	yes	no	no	no	no	no	yes	no	no	Urban
102009500670101	102009500670100	2	Himachal Pradesh	95	No	1	1	1	1	2	1	1	1	2	2	3	1	63	Above higher secondary	No or other caste	Married	light	Never	frequent	normal	no	no	no	no	no	no	no	no	no	Urban
102009500810101	102009500810100	2	Himachal Pradesh	95	No	1	1	1	1	4	3	2	2	3	3	11	2	61	Above higher secondary	No or other caste	Married	Never	Never	frequent	normal	no	no	no	no	no	no	no	no	no	Urban
102009500840102	102009500840100	2	Himachal Pradesh	95	No	1	1	1	1	1	1	1	3	4	1	5	1	58	Above higher secondary	No or other caste	Married	light	moderate	frequent	overweight	no	no	no	no	no	no	yes	no	no	Urban
102009500930101	102009500930100	2	Himachal Pradesh	95	No	1	1	1	1	2	1	1	2	4	4	8	1	69	Secondary and higher secondary	No or other caste	Married	light	light	frequent	overweight	yes	no	no	no	no	no	no	no	no	Urban
102009501080302	102009501080300	2	Himachal Pradesh	95	No	1	1	2	3	3	1	1	1	4	2	9	1	79	Above higher secondary	No or other caste	Married	light	light	never	normal	yes	yes	no	no	yes	no	no	no	yes	Urban
102009501370101	102009501370100	2	Himachal Pradesh	95	No	1	1	1	1	2	1	1	3	2	2	5	1	52	Secondary and higher secondary	Scheduled caste	Married	Never	light	frequent	normal	no	no	no	no	no	no	no	no	no	Urban
102009600020101	102009600020100	2	Himachal Pradesh	96	No	1	1	1	1	1	1	1	1	4	1	3	1	68	Middle school or under	Scheduled caste	Married	light	heavy	sometimes	underweight	no	no	no	no	no	no	no	no	no	Urban
102009600310101	102009600310100	2	Himachal Pradesh	96	No	3	2	2	1	4	1	3	2	2	3	13	2	55	Never	Scheduled caste	Married	light	light	frequent	normal	no	no	no	no	no	no	no	no	no	Urban
102009600410103	102009600410100	2	Himachal Pradesh	96	No	2	2	2	1	3	2	2	2	3	2	11	2	52	Secondary and higher secondary	Scheduled caste	Married	light	moderate	sometimes	normal	no	no	no	no	no	no	no	no	no	Urban
102009600750101	102009600750100	2	Himachal Pradesh	96	No	1	1	4	1	1	1	1	4	1	2	7	1	53	Above higher secondary	Scheduled caste	Married	Never	heavy	frequent	overweight	yes	yes	no	no	no	no	no	no	no	Urban
102009601120101	102009601120100	2	Himachal Pradesh	96	No	2	1	2	1	3	1	2	1	3	2	8	1	63	Secondary and higher secondary	Scheduled caste	Married	light	light	frequent	normal	no	no	no	no	no	no	no	no	no	Urban
102009601500101	102009601500100	2	Himachal Pradesh	96	No	1	1	1	1	3	1	1	1	4	2	6	1	65	Middle school or under	No or other caste	Married	light	light	never	normal	yes	no	no	yes	yes	no	no	no	no	Urban
102009700050101	102009700050100	2	Himachal Pradesh	97	No	2	2	2	1	1	2	2	1	3	2	8	1	70	Middle school or under	No or other caste	Widowed	light	light	sometimes	normal	no	no	no	no	no	no	no	no	no	Urban
102009700190101	102009700190100	2	Himachal Pradesh	97	No	1	1	1	1	2	1	1	2	3	1	4	1	62	Above higher secondary	Other backward class	Married	Never	heavy	seldom	normal	yes	yes	no	no	no	no	no	no	no	Urban
102009700280101	102009700280100	2	Himachal Pradesh	97	No	1	1	2	1	2	1	1	2	3	1	5	1	65	Never	Other backward class	Married	Never	light	frequent	normal	no	no	no	no	no	no	no	no	no	Urban
102009700280105	102009700280100	2	Himachal Pradesh	97	No	2	1	1	1	4	1	1	1	4	2	8	1	78	Never	Other backward class	Others	Never	Never	never	overweight	no	no	no	no	no	no	no	no	no	Urban
102009700360102	102009700360100	2	Himachal Pradesh	97	No	1	1	2	1	2	1	2	2	3	1	6	1	45	Never	Other backward class	Married	Never	Never	frequent	normal	no	no	no	no	no	no	no	no	no	Urban
102009700360101	102009700360100	2	Himachal Pradesh	97	No	3	2	1	1	3	3	2	2	3	3	13	2	94	Never	Other backward class	Widowed	light	light	never	underweight	no	no	no	no	no	no	no	no	no	Urban
102009700510401	102009700510400	2	Himachal Pradesh	97	No	3	2	3	2	2	2	3	3	2	1	13	2	45	Middle school or under	No or other caste	Married	Never	Never	frequent	normal	no	no	no	no	no	no	no	no	no	Urban
102009700850101	102009700850100	2	Himachal Pradesh	97	No	3	1	3	1	2	1	1	2	2	2	8	1	59	Middle school or under	Scheduled caste	Married	light	light	frequent	overweight	yes	no	no	no	no	no	no	no	no	Urban
102009701210101	102009701210100	2	Himachal Pradesh	97	No	1	1	1	1	3	1	1	2	2	2	5	1	51	Secondary and higher secondary	No or other caste	Married	Never	Never	seldom	overweight	no	no	no	no	no	no	no	no	no	Urban
102009701510101	102009701510100	2	Himachal Pradesh	97	No	1	1	1	1	4	1	1	1	4	1	6	1	73	Never	Scheduled caste	Married	light	light	frequent	overweight	no	no	no	no	no	yes	no	no	no	Urban
102009800070101	102009800070100	2	Himachal Pradesh	98	No	4	2	4	1	3	1	2	1	1	3	12	2	58	Middle school or under	Scheduled caste	Married	light	heavy	never	normal	no	yes	no	no	no	no	no	no	no	Urban
102009800140101	102009800140100	2	Himachal Pradesh	98	No	1	1	1	1	1	1	1	3	2	1	3	1	45	Above higher secondary	No or other caste	Married	moderate	light	frequent	overweight	no	no	no	no	no	no	no	no	no	Urban
102009800420101	102009800420100	2	Himachal Pradesh	98	No	1	1	1	1	4	1	1	1	4	2	7	1	52	Above higher secondary	No or other caste	Married	Never	Never	never	normal	yes	yes	no	no	no	no	no	no	no	Urban
102009800440101	102009800440100	2	Himachal Pradesh	98	No	1	2	1	1	4	1	2	2	3	3	10	2	66	Above higher secondary	No or other caste	Married	light	light	frequent	normal	yes	no	no	no	yes	no	no	no	yes	Urban
102009800510301	102009800510300	2	Himachal Pradesh	98	No	1	1	1	1	4	1	1	1	4	4	9	1	59	Secondary and higher secondary	No or other caste	Married	Never	Never	seldom	overweight	no	no	no	no	no	no	no	no	no	Urban
102009800890101	102009800890100	2	Himachal Pradesh	98	No	1	1	1	1	4	1	1	1	3	1	5	1	53	Middle school or under	Scheduled caste	Married	light	moderate	frequent	normal	no	no	no	no	no	no	no	no	no	Urban
102009801250101	102009801250100	2	Himachal Pradesh	98	No	1	1	1	1	4	1	1	1	4	1	6	1	56	Above higher secondary	No or other caste	Married	Never	Never	never	normal	no	no	no	no	no	no	no	no	no	Urban
102009801350101	102009801350100	2	Himachal Pradesh	98	No	1	1	1	1	4	1	1	1	4	3	8	1	57	Middle school or under	Scheduled caste	Married	light	light	frequent	normal	no	no	no	no	no	no	no	yes	no	Urban
102009801440101	102009801440100	2	Himachal Pradesh	98	No	1	1	1	1	4	1	1	1	4	3	8	1	57	Secondary and higher secondary	Scheduled caste	Married	light	moderate	never	overweight	no	yes	no	no	no	no	no	no	no	Urban
102009900160301	102009900160300	2	Himachal Pradesh	99	No	1	1	2	1	1	1	1	1	2	1	2	1	62	Secondary and higher secondary	No or other caste	Married	light	Never	never	normal	no	no	no	no	no	no	no	no	no	Urban
102009900180401	102009900180400	2	Himachal Pradesh	99	Yes	1	1	1	1	4	1	1	1	1	1	3	1	67	Above higher secondary	No or other caste	Married	light	moderate	never	overweight	no	yes	no	no	no	no	no	no	no	Urban
102009900540201	102009900540200	2	Himachal Pradesh	99	No	1	1	1	1	4	1	1	1	3	3	7	1	52	Above higher secondary	No or other caste	Married	light	Never	never	overweight	no	no	no	no	no	no	no	no	no	Urban
102009900960201	102009900960200	2	Himachal Pradesh	99	No	1	1	2	1	2	1	1	1	3	3	6	1	59	Middle school or under	Other backward class	Married	Never	Never	frequent	overweight	yes	no	no	no	no	no	no	no	no	Urban
102009901560401	102009901560400	2	Himachal Pradesh	99	No	1	1	2	1	4	1	1	1	4	4	10	2	45	Middle school or under	Scheduled caste	Married	Never	light	frequent	normal	no	no	no	no	no	no	no	no	no	Urban
102009901700201	102009901700200	2	Himachal Pradesh	99	No	3	3	3	4	1	3	4	3	1	2	17	2	67	Secondary and higher secondary	No or other caste	Married	Never	Never	never	normal	no	no	no	no	no	no	no	no	no	Urban
102010000190101	102010000190100	2	Himachal Pradesh	100	No	1	1	1	1	4	1	1	1	3	3	7	1	59	Secondary and higher secondary	Scheduled caste	Married	light	moderate	frequent	overweight	no	no	no	no	no	no	no	no	no	Urban
102010000480201	102010000480200	2	Himachal Pradesh	100	No	1	1	1	1	4	1	1	1	4	3	8	1	45	Secondary and higher secondary	Scheduled caste	Married	Never	Never	frequent	overweight	yes	no	no	no	no	no	no	no	no	Urban
102010000750301	102010000750300	2	Himachal Pradesh	100	No	1	1	1	1	3	1	1	3	4	3	9	1	53	Secondary and higher secondary	No or other caste	Married	moderate	light	frequent		no	no	no	no	no	no	no	no	no	Urban
102010000970401	102010000970400	2	Himachal Pradesh	100	No	1	1	1	1	4	1	1	1	4	4	9	1	67	Secondary and higher secondary	No or other caste	Married	Never	Never	seldom	overweight	yes	no	yes	no	no	no	no	no	no	Urban
102010001430101	102010001430100	2	Himachal Pradesh	100	No	1	1	2	1	3	1	1	1	3	2	6	1	48	Never	No or other caste	Married	moderate	Never	never	normal	no	no	no	no	yes	no	no	no	no	Urban
102010002030101	102010002030100	2	Himachal Pradesh	100	No	1	1	2	1	2	1	1	1	4	2	6	1	76	Never	Scheduled caste	Married	light	light	never	normal	no	no	no	no	no	no	no	no	no	Urban
103010100250105	103010100250100	3	Punjab	101	No	1	1	1	1	4	1	1	1	4	2	7	1	45	Middle school or under	No or other caste	Married	Never	Never	seldom	overweight	no	no	no	no	no	no	no	no	no	Rural
103010100250102	103010100250100	3	Punjab	101	No	1	1	1	1	4	1	1	1	4	1	6	1	51	Middle school or under	No or other caste	Married	Never	Never	seldom	overweight	no	no	no	no	no	no	no	no	no	Rural
103010100400101	103010100400100	3	Punjab	101	No	1	1	2	1	3	1	2	3	3	2	9	1	45	Middle school or under	Scheduled caste	Married	Never	Never	never	overweight	no	no	no	no	no	no	no	no	no	Rural
103010100720101	103010100720100	3	Punjab	101	No	2	1	3	2	3	1	2	3	3	2	12	2	74	Never	Scheduled caste	Widowed	Never	Never	never	overweight	yes	no	no	no	no	yes	no	no	no	Rural
103010102380101	103010102380100	3	Punjab	101	No	1	1	1	1	4	1	1	1	4	1	6	1	67	Middle school or under	No or other caste	Married	Never	Never	never	normal	no	no	no	no	no	no	no	no	no	Rural
103010102820101	103010102820100	3	Punjab	101	No	1	1	1	1	4	1	1	1	4	2	7	1	63	Never	Other backward class	Married	Never	Never	never	underweight	yes	no	no	no	no	no	no	no	no	Rural
103010102990101	103010102990100	3	Punjab	101	No	1	1	2	1	4	1	1	2	2	2	7	1	54	Secondary and higher secondary	Other backward class	Married	Never	Never	never	normal	yes	no	no	no	no	no	no	no	no	Rural
103010103720101	103010103720100	3	Punjab	101	No	1	1	1	1	4	1	1	1	4	2	7	1	45	Middle school or under	Other backward class	Married	Never	Never	never	normal	no	no	no	no	no	no	no	no	no	Rural
103010200120106	103010200120100	3	Punjab	102	No	1	1	1	1	1	1	1	1	3	1	2	1	75	Never	Scheduled caste	Widowed	Never	heavy	never	normal	no	no	no	no	no	no	no	no	no	Rural
103010200210101	103010200210100	3	Punjab	102	No	1	1	1	2	2	2	1	2	2	2	6	1	65	Secondary and higher secondary	Scheduled caste	Married	Never	light	never	underweight	no	no	no	no	no	no	no	no	no	Rural
103010200470107	103010200470100	3	Punjab	102	No	1	1	1	1	4	1	1	1	4	2	7	1	65	Never	Scheduled caste	Others	Never	moderate	never	overweight	no	no	no	no	no	no	no	no	no	Rural
103010200480101	103010200480100	3	Punjab	102	No	1	1	1	1	4	1	1	1	4	2	7	1	65	Middle school or under	No or other caste	Married	Never	Never	never	normal	yes	no	no	no	no	no	no	no	no	Rural
103010201620101	103010201620100	3	Punjab	102	No	1	1	1	1	4	1	1	1	4	4	9	1	62	Secondary and higher secondary	Scheduled caste	Married	Never	Never	never	underweight	no	yes	no	no	no	no	no	no	no	Rural
103010202100101	103010202100100	3	Punjab	102	No	1	1	1	2	2	3	2	2	2	2	8	1	45	Never	Scheduled caste	Married	Never	light	never	underweight	no	no	no	no	no	no	no	no	no	Rural
103010202270101	103010202270100	3	Punjab	102	No	1	1	1	1	3	2	1	2	2	2	6	1	76	Never	Scheduled caste	Widowed	Never	Never	never	overweight	yes	no	no	no	no	no	no	no	no	Rural
103010300030101	103010300030100	3	Punjab	103	No	2	2	2	1	4	1	1	1	3	3	10	2	69	Never	Scheduled caste	Married	Never	Never	never	overweight	yes	no	no	no	no	no	yes	no	no	Rural
103010300060101	103010300060100	3	Punjab	103	No	1	1	1	1	2	1	1	2	2	2	4	1	86	Secondary and higher secondary	Scheduled caste	Married	Never	light	never	overweight	yes	no	no	no	no	no	no	no	yes	Rural
103010300110201	103010300110200	3	Punjab	103	No	1	1	1	1	2	1	1	1	2	2	3	1	68	Never	Scheduled caste	Married	Never	Never	frequent	normal	no	no	no	no	no	no	no	no	no	Rural
103010300810101	103010300810100	3	Punjab	103	No	1	1	1	1	2	1	1	1	2	2	3	1	46	Middle school or under	Scheduled caste	Married	Never	Never	frequent	normal	no	no	no	no	no	no	no	no	no	Rural
103010301770101	103010301770100	3	Punjab	103	No	2	1	2	1	3	1	1	2	3	3	9	1	59	Secondary and higher secondary	No or other caste	Married	Never	Never	seldom		yes	no	no	no	no	no	no	no	no	Rural
103010302660101	103010302660100	3	Punjab	103	No	2	1	2	1	3	1	1	2	3	3	9	1	62	Middle school or under	No or other caste	Married	Never	heavy	frequent	normal	no	no	no	no	no	no	no	no	no	Rural
103010400740201	103010400740200	3	Punjab	104	No	2	3	2	1	4	2	1	1	4	2	12	2	60	Never	Other backward class	Married	moderate	Never	never	overweight	yes	no	no	no	no	no	no	no	yes	Rural
103010401140101	103010401140100	3	Punjab	104	No	1	2	2	1	4	1	1	1	4	1	8	1	63	Middle school or under	No or other caste	Widowed	Never	Never	frequent	normal	yes	no	no	no	yes	no	no	no	no	Rural
103010401420102	103010401420100	3	Punjab	104	No	2	1	2	1	2	1	2	1	2	2	6	1	52	Middle school or under	No or other caste	Married	Never	Never	frequent	overweight	yes	no	no	no	no	no	no	no	yes	Rural
103010401680101	103010401680100	3	Punjab	104	No	1	1	1	1	1	1	1	1	1	1	0	1	57	Secondary and higher secondary	No or other caste	Married	Never	Never	seldom	overweight	no	no	no	no	no	no	no	no	no	Rural
103010402330101	103010402330100	3	Punjab	104	No	1	4	1	1	3	1	1	1	1	2	6	1	66	Middle school or under	Other backward class	Married	Never	light	never	overweight	no	no	no	yes	no	no	no	no	no	Rural
103010402820101	103010402820100	3	Punjab	104	No	1	1	2	1	3	1	2	2	2	3	8	1	56	Secondary and higher secondary	Other backward class	Married	Never	light	frequent	normal	no	no	no	no	no	no	no	no	no	Rural
103010403300101	103010403300100	3	Punjab	104	No	1	2	2	1	4	1	1	1	4	2	9	1	53	Middle school or under	Scheduled caste	Married	Never	light	never	overweight	no	no	no	no	no	no	no	no	no	Rural
103010403410305	103010403410300	3	Punjab	104	No	1	2	1	1	3	1	1	1	4	3	8	1	53	Never	Scheduled caste	Married	moderate	light	never	overweight	no	no	no	no	no	no	no	no	no	Rural
103010403940101	103010403940100	3	Punjab	104	No	2	3	3	1	4	2	1	1	3	3	13	2	50	Middle school or under	Scheduled caste	Married	light	light	seldom	normal	yes	no	no	no	yes	no	no	no	no	Rural
103010404040101	103010404040100	3	Punjab	104	No	1	1	1	1	4	1	1	1	4	4	9	1	48	Middle school or under	Scheduled caste	Married	light	Never	seldom	overweight	no	no	no	no	no	no	no	no	no	Rural
103010404410101	103010404410100	3	Punjab	104	No	1	2	3	1	2	1	1	1	1	1	4	1	76	Never	Scheduled caste	Married	Never	Never	frequent	normal	yes	no	no	no	no	no	no	no	no	Rural
103010500610101	103010500610100	3	Punjab	105	No	1	1	1	1	1	1	1	1	4	1	3	1	67	Middle school or under	Scheduled caste	Widowed	light	Never	never	overweight	no	no	no	no	no	no	no	no	yes	Rural
103010500640101	103010500640100	3	Punjab	105	No	1	1	1	1	1	1	1	1	1	1	0	1	64	Middle school or under	Scheduled caste	Married	Never	Never	frequent	overweight	no	yes	no	no	no	no	no	no	no	Rural
103010501460101	103010501460100	3	Punjab	105	No	1	2	1	1	1	1	1	1	4	2	5	1	70	Never	Other backward class	Widowed	light	Never	never	underweight	no	no	no	no	no	no	no	no	no	Rural
103010502450101	103010502450100	3	Punjab	105	No	1	1	1	1	2	1	1	1	2	1	2	1	49	Middle school or under	Scheduled caste	Married	moderate	light	never	overweight	yes	no	no	no	no	no	no	no	no	Rural
103010502590104	103010502590100	3	Punjab	105	No	1	2	2	1	1	1	1	1	1	1	2	1	55	Middle school or under	Scheduled caste	Married	Never	Never	seldom	overweight	yes	no	no	no	no	no	yes	no	no	Rural
103010502980101	103010502980100	3	Punjab	105	No	1	1	2	1	2	1	3	1	2	1	5	1	87	Never	Scheduled caste	Married	light	moderate	never	normal	no	no	no	no	no	no	yes	no	no	Rural
103010503430306	103010503430300	3	Punjab	105	No	1	1	1	1	4	1	1	1	4	1	6	1	65	Never	Scheduled caste	Married	light	moderate	never	normal	no	no	no	no	no	no	no	no	no	Rural
103010503560101	103010503560100	3	Punjab	105	No	1	2	1	1	1	1	1	1	4	2	5	1	57	Middle school or under	Scheduled caste	Married	Never	Never	frequent	overweight	yes	yes	no	no	no	no	no	no	no	Rural
103010503690101	103010503690100	3	Punjab	105	No	1	1	1	1	4	1	1	1	4	1	6	1	52	Middle school or under	Scheduled caste	Married	light	light	never	overweight	yes	no	no	no	no	no	no	no	no	Rural
103010504110101	103010504110100	3	Punjab	105	No	1	2	1	1	2	1	1	1	2	2	4	1	60	Never	Scheduled caste	Married	light	Never	frequent	overweight	no	no	no	no	no	no	no	no	no	Rural
103010504430101	103010504430100	3	Punjab	105	No	1	1	3	1	2	1	1	3	2	2	7	1	70	Middle school or under	Scheduled caste	Widowed	light	moderate	never	underweight	no	no	no	no	no	no	no	no	no	Rural
103010600150101	103010600150100	3	Punjab	106	No	1	1	2	1	3	1	2	1	3	2	7	1	54	Middle school or under	Scheduled caste	Married	light	Never	frequent	normal	yes	no	no	no	no	no	no	no	yes	Rural
103010600150201	103010600150200	3	Punjab	106	No	1	1	2	1	4	1	2	1	2	3	8	1	52	Never	Scheduled caste	Married	Never	Never	frequent	normal	no	no	no	no	no	no	no	no	no	Rural
103010600470101	103010600470100	3	Punjab	106	No	2	2	3	1	3	1	2	2	3	2	11	2	58	Middle school or under	Other backward class	Married	Never	Never	never	normal	no	yes	no	no	no	no	no	no	no	Rural
103010601290101	103010601290100	3	Punjab	106	No	1	1	1	1	1	1	1	1	4	2	4	1	63	Middle school or under	Other backward class	Married	Never	Never	seldom		no	no	no	no	no	no	no	no	no	Rural
103010602740101	103010602740100	3	Punjab	106	No	1	1	1	1	4	1	1	1	4	2	7	1	75	Above higher secondary	No or other caste	Married	Never	Never	sometimes	underweight	no	no	no	no	no	no	no	no	no	Rural
103010602890101	103010602890100	3	Punjab	106	No	1	1	2	1	3	1	1	2	2	2	6	1	79	Middle school or under	No or other caste	Married	Never	Never	frequent	normal	no	yes	no	no	no	no	no	no	no	Rural
103010603850101	103010603850100	3	Punjab	106	No	1	2	2	1	3	1	1	2	2	2	7	1	60	Middle school or under	Scheduled caste	Widowed	Never	Never	never	normal	no	no	no	no	no	no	no	no	no	Rural
103010604330101	103010604330100	3	Punjab	106	No	1	2	2	1	3	1	1	2	2	2	7	1	78	Middle school or under	No or other caste	Married	Never	Never	seldom	normal	yes	no	no	no	no	no	no	no	no	Rural
103010604570101	103010604570100	3	Punjab	106	No	1	1	2	1	2	1	1	2	2	2	5	1	59	Secondary and higher secondary	No or other caste	Married	Never	moderate	never	overweight	yes	no	no	no	no	no	no	no	yes	Rural
103010605190101	103010605190100	3	Punjab	106	No	1	1	2	1	2	1	2	2	3	2	7	1	69	Secondary and higher secondary	No or other caste	Married	Never	Never	frequent	normal	yes	no	no	yes	no	no	no	no	yes	Rural
103010700160101	103010700160100	3	Punjab	107	No	1	1	1	1	2	1	1	1	1	2	2	1	59	Middle school or under	Other backward class	Married	Never	Never	frequent	normal	no	no	no	no	no	no	no	no	no	Rural
103010701060101	103010701060100	3	Punjab	107	No	2	3	4	1	1	4	4	4	1	2	16	2	50	Never	Other backward class	Married	Never	light	never	overweight	no	yes	no	no	no	no	no	no	yes	Rural
103010702680101	103010702680100	3	Punjab	107	No	1	1	2	1	1	1	1	2	2	1	3	1	63	Never	No or other caste	Married	Never	heavy	seldom	overweight	no	no	no	no	no	no	no	no	no	Rural
103010702900101	103010702900100	3	Punjab	107	No	1	1	2	1	2	2	1	1	1	2	4	1	77	Never	Other backward class	Married	Never	Never	never	normal	yes	no	no	no	no	no	no	no	no	Rural
103010704700101	103010704700100	3	Punjab	107	No	1	1	1	1	4	1	1	1	4	1	6	1	56	Middle school or under	Other backward class	Married	Never	moderate	never	overweight	no	no	no	no	yes	no	no	no	no	Rural
103010706770101	103010706770100	3	Punjab	107	No	1	1	2	1	1	1	1	1	1	1	1	1	58	Secondary and higher secondary	No or other caste	Married	Never	Never	never	overweight	no	no	no	no	no	no	yes	no	no	Rural
103010707510102	103010707510100	3	Punjab	107	No	1	1	2	1	3	1	1	1	2	3	6	1	47	Middle school or under	No or other caste	Married	Never	Never	frequent		no	no	no	no	no	no	no	no	no	Rural
103010708380101	103010708380100	3	Punjab	107	No	1	1	1	1	2	1	1	1	1	2	2	1	69	Middle school or under	Scheduled caste	Married	moderate	heavy	frequent		no	no	no	no	no	no	no	no	no	Rural
103010709290101	103010709290100	3	Punjab	107	No	1	2	1	1	4	1	1	1	4	2	8	1	66	Secondary and higher secondary	Scheduled caste	Married	light	light	never	normal	yes	no	no	no	no	no	no	no	no	Rural
103010800400105	103010800400100	3	Punjab	108	No	1	1	1	1	4	1	2	3	3	2	9	1	63	Middle school or under	No or other caste	Married	moderate	heavy	seldom	overweight	yes	yes	no	no	no	yes	no	no	yes	Rural
103010800810101	103010800810100	3	Punjab	108	No	3	2	3	1	3	3	2	3	2	3	15	2	85	Never	No or other caste	Widowed	Never	Never	never	overweight	yes	yes	no	no	no	no	no	no	no	Rural
103010801050102	103010801050100	3	Punjab	108	No	2	2	1	2	3	2	3	2	4	3	14	2	55	Middle school or under	No or other caste	Married	Never	Never	never	overweight	yes	no	no	no	no	no	no	no	no	Rural
103010801050106	103010801050100	3	Punjab	108	No	1	1	2	3	3	2	2	3	3	3	13	2	80	Never	No or other caste	Widowed	Never	Never	never	overweight	no	no	no	no	no	no	no	no	no	Rural
103010801230101	103010801230100	3	Punjab	108	No	1	2	2	3	2	2	3	3	2	4	14	2	65	Never	No or other caste	Widowed	Never	Never	never	overweight	yes	no	no	no	no	no	no	no	no	Rural
103010801390101	103010801390100	3	Punjab	108	No	1	1	3	1	2	1	1	2	4	2	8	1	67	Middle school or under	No or other caste	Married	Never	Never	sometimes	normal	no	no	no	no	no	no	no	no	no	Rural
103010801850101	103010801850100	3	Punjab	108	No	2	1	3	1	3	1	1	2	3	1	8	1	55	Middle school or under	No or other caste	Married	Never	moderate	never		no	no	no	no	no	no	no	no	no	Rural
103010801940101	103010801940100	3	Punjab	108	No	3	1	1	1	4	1	1	1	4	2	9	1	69	Middle school or under	No or other caste	Married	Never	Never	sometimes	normal	yes	no	no	no	no	no	no	no	no	Rural
103010802310101	103010802310100	3	Punjab	108	No	1	1	1	1	2	1	1	2	3	2	5	1	52	Above higher secondary	Scheduled caste	Married	Never	Never	sometimes	overweight	no	no	no	no	no	no	no	no	no	Rural
103010802400101	103010802400100	3	Punjab	108	No	2	1	3	1	3	1	2	3	2	2	10	2	64	Secondary and higher secondary	Scheduled caste	Married	Never	Never	frequent	normal	no	no	no	no	no	no	no	no	no	Rural
103010802940102	103010802940100	3	Punjab	108	No	1	3	2	1	2	1	3	2	3	2	10	2	51	Middle school or under	Scheduled caste	Married	Never	Never	frequent	normal	no	no	no	no	no	no	no	no	no	Rural
103010803010101	103010803010100	3	Punjab	108	No	1	1	2	1	2	1	2	2	3	2	7	1	46	Middle school or under	Scheduled caste	Married	Never	Never	frequent	normal	no	no	no	no	no	no	no	no	no	Rural
103010803200201	103010803200200	3	Punjab	108	No	1	2	1	1	2	1	1	1	4	2	6	1	62	Middle school or under	No or other caste	Married	Never	Never	frequent	overweight	yes	no	no	no	no	no	no	no	no	Rural
103010803340101	103010803340100	3	Punjab	108	No	1	1	2	1	2	1	1	1	3	2	5	1	53	Middle school or under	No or other caste	Married	Never	Never		overweight	no	no	no	no	no	no	no	no	yes	Rural
103010803590102	103010803590100	3	Punjab	108	No	1	2	1	1	3	3	3	2	2	3	11	2	46	Middle school or under	Scheduled caste	Married	Never	Never	never	overweight	no	no	no	no	no	no	no	no	yes	Rural
103010900110101	103010900110100	3	Punjab	109	No	1	1	1	1	4	1	1	1	4	1	6	1	64	Secondary and higher secondary	Scheduled caste	Married	Never	Never	never	underweight	no	no	no	no	no	no	no	no	no	Rural
103010900270101	103010900270100	3	Punjab	109	No	2	1	3	1	3	1	1	2	2	3	9	1	55	Secondary and higher secondary	Other backward class	Married	Never	light	frequent	normal	yes	no	no	no	no	no	no	no	no	Rural
103010900550101	103010900550100	3	Punjab	109	No	1	3	3	1	3	1	2	1	1	2	8	1	46	Middle school or under	Scheduled caste	Married	Never	light	sometimes	overweight	yes	no	no	no	no	no	no	yes	no	Rural
103010900690101	103010900690100	3	Punjab	109	No	1	1	2	1	3	1	1	1	1	2	4	1	51	Never	Scheduled caste	Married	light	light	frequent	normal	no	no	no	no	no	no	no	no	no	Rural
103010900950101	103010900950100	3	Punjab	109	No	1	1	3	1	3	1	1	1	1	3	6	1	67	Never	Other backward class	Married	moderate	light	never	underweight	no	no	no	yes	no	no	no	no	no	Rural
103010901150101	103010901150100	3	Punjab	109	No	1	2	2	3	2	3	4	4	1	1	13	2	71	Middle school or under	Scheduled caste	Married	Never	Never	never	underweight	no	no	no	yes	no	no	no	no	no	Rural
103010901400101	103010901400100	3	Punjab	109	No	3	4	4	4	1	4	3	3	2	3	21	2	45	Middle school or under	Scheduled caste	Married	Never	Never	never		no	no	no	no	no	no	no	no	no	Rural
103010901520101	103010901520100	3	Punjab	109	No	4	3	4	4	1	4	4	4	1	3	22	2	47	Never	Scheduled caste	Married	light	Never	never	underweight	no	no	no	no	no	no	no	no	no	Rural
103010901740101	103010901740100	3	Punjab	109	No	2	1	1	1	3	1	1	2	3	3	8	1	50	Middle school or under	Scheduled caste	Married	Never	light	seldom	underweight	no	no	no	no	no	no	yes	no	no	Rural
103010901960101	103010901960100	3	Punjab	109	No	1	2	2	3	2	2	3	4	1	3	13	2	45	Middle school or under	Scheduled caste	Married	moderate	moderate	never	overweight	no	no	no	yes	no	no	no	no	no	Rural
103010902190101	103010902190100	3	Punjab	109	No	2	1	2	1	4	2	1	1	4	2	10	2	58	Middle school or under	Scheduled caste	Married	Never	Never	never	normal	yes	no	no	yes	no	no	no	no	no	Rural
103010902380101	103010902380100	3	Punjab	109	No	2	2	1	1	3	1	2	4	1	3	10	2	52	Middle school or under	Scheduled caste	Married	Never	light	frequent	normal	yes	no	no	no	no	no	no	yes	no	Rural
103010902560106	103010902560100	3	Punjab	109	No	2	1	2	1	3	1	2	1	3	4	10	2	85	Middle school or under	Scheduled caste	Married	Never	light	never	normal	no	no	no	no	no	no	yes	no	no	Rural
103010902740105	103010902740100	3	Punjab	109	No	2	1	2	1	3	1	1	2	2	3	8	1	69	Never	Scheduled caste	Widowed	light	light	never	normal	yes	yes	no	no	no	no	no	no	yes	Rural
103010902740101	103010902740100	3	Punjab	109	No	1	1	2	1	3	1	1	2	2	4	8	1	46	Middle school or under	Scheduled caste	Married	light	moderate	sometimes	normal	yes	no	no	no	no	no	yes	no	no	Rural
103010903470101	103010903470100	3	Punjab	109	No	1	1	2	1	4	1	1	1	4	1	7	1	65	Never	Scheduled caste	Married	moderate	Never	never	overweight	no	no	no	no	no	no	yes	no	no	Rural
103010904430101	103010904430100	3	Punjab	109	No	1	3	3	1	3	1	1	1	1	3	8	1	48	Never	Scheduled caste	Married	Never	Never	frequent	overweight	yes	no	no	no	no	no	no	yes	no	Rural
103010904820101	103010904820100	3	Punjab	109	No	1	1	1	1	4	1	1	1	4	1	6	1	47	Middle school or under	Scheduled caste	Married	Never	Never	frequent	normal	no	no	no	no	no	no	no	no	no	Rural
103010905210101	103010905210100	3	Punjab	109	No	1	4	3	3	2	3	2	3	3	4	18	2	70	Middle school or under	Scheduled caste	Married	Never	Never	never	underweight	yes	no	no	no	no	no	no	no	no	Rural
103011000060101	103011000060100	3	Punjab	110	No	1	1	3	1	4	1	1	1	2	3	8	1	48	Middle school or under	No or other caste	Married	Never	Never	frequent	overweight	no	no	no	no	no	no	no	no	no	Rural
103011000110101	103011000110100	3	Punjab	110	No	1	1	1	1	2	1	1	1	3	1	3	1	64	Middle school or under	No or other caste	Married	moderate	light	seldom	overweight	no	yes	no	no	no	no	no	no	no	Rural
103011000150101	103011000150100	3	Punjab	110	No	1	1	3	1	4	1	2	2	2	3	10	2	68	Middle school or under	No or other caste	Others	Never	moderate	never	overweight	no	yes	no	no	no	no	no	no	no	Rural
103011000150102	103011000150100	3	Punjab	110	No	1	2	3	1	2	1	1	1	2	2	6	1	46	Middle school or under	No or other caste	Married	Never	moderate	sometimes	overweight	no	no	no	no	no	no	no	no	no	Rural
103011000220101	103011000220100	3	Punjab	110	No	1	2	2	1	2	3	2	1	2	1	7	1	46	Secondary and higher secondary	No or other caste	Married	moderate	moderate	frequent	normal	yes	no	no	no	no	no	no	no	no	Rural
103011000280101	103011000280100	3	Punjab	110	No	1	1	3	1	4	1	1	1	4	4	11	2	70	Secondary and higher secondary	No or other caste	Married	Never	Never	frequent	overweight	no	yes	no	no	no	no	yes	no	no	Rural
103011000650101	103011000650100	3	Punjab	110	No	1	1	1	1	1	1	1	1	1	1	0	1	70	Secondary and higher secondary	No or other caste	Married	moderate	light	never	normal	no	yes	no	no	no	no	no	no	no	Rural
103011000990101	103011000990100	3	Punjab	110	No	1	1	1	1	1	1	1	1	3	1	2	1	55	Middle school or under	No or other caste	Married	Never	Never	seldom	overweight	no	no	no	no	no	no	no	no	no	Rural
103011001770101	103011001770100	3	Punjab	110	No	1	1	1	1	3	1	2	1	2	1	4	1	55	Never	Scheduled caste	Married	Never	Never	sometimes	underweight	yes	no	no	no	no	no	no	no	no	Rural
103011001980101	103011001980100	3	Punjab	110	No	1	1	3	1	4	1	1	1	2	2	7	1	78	Never	Scheduled caste	Married	Never	Never	never	overweight	yes	no	no	no	no	no	yes	no	no	Rural
103011001980103	103011001980100	3	Punjab	110	No	1	1	1	2	4	1	1	1	2	2	6	1	47	Above higher secondary	Scheduled caste	Married	Never	Never	never	normal	no	no	no	no	no	no	no	no	no	Rural
103011003090101	103011003090100	3	Punjab	110	No	1	2	1	2	4	1	1	1	2	2	7	1	54	Never	Other backward class	Married	Never	Never	never	normal	no	yes	no	no	yes	no	no	no	yes	Rural
103011003310101	103011003310100	3	Punjab	110	No	1	1	1	1	4	1	3	1	2	2	7	1	77	Middle school or under	No or other caste	Widowed	Never	Never	never	normal	yes	no	no	no	no	no	no	no	no	Rural
103011004120101	103011004120100	3	Punjab	110	No	1	1	1	1	1	1	1	1	4	1	3	1	67	Never	No or other caste	Married	Never	Never	frequent		yes	no	no	no	no	no	no	no	no	Rural
103011004420105	103011004420100	3	Punjab	110	No	1	2	1	1	2	3	2	1	3	2	8	1	93	Never	Other backward class	Widowed	vigorous	light	never	underweight	no	no	no	no	no	no	no	no	no	Rural
103011004420101	103011004420100	3	Punjab	110	No	1	2	1	1	3	1	3	2	3	2	9	1	48	Never	Other backward class	Married	Never	Never	frequent		no	no	no	no	no	no	no	no	no	Rural
103011004680101	103011004680100	3	Punjab	110	No	1	2	1	1	1	1	2	1	4	1	5	1	45	Middle school or under	No or other caste	Married	Never	Never	never	overweight	no	no	no	no	no	no	no	no	no	Rural
103011006280103	103011006280100	3	Punjab	110	No	1	1	2	1	4	1	1	1	2	2	6	1	47	Never	Scheduled caste	Married	Never	Never	never	normal	no	no	no	no	no	no	no	no	no	Rural
103011006280101	103011006280100	3	Punjab	110	No	1	1	3	1	2	1	1	1	2	3	6	1	79	Never	Scheduled caste	Married	light	Never	never	normal	no	no	no	yes	no	no	no	no	no	Rural
103011006890101	103011006890100	3	Punjab	110	No	3	2	2	2	3	3	2	2	2	1	12	2	64	Middle school or under	No or other caste	Married	Never	Never	never	overweight	yes	no	no	no	yes	no	no	no	yes	Rural
103011100120101	103011100120100	3	Punjab	111	No	1	1	2	1	2	1	1	4	1	1	5	1	64	Secondary and higher secondary	No or other caste	Married	Never	heavy	never	overweight	no	no	no	no	no	no	yes	no	no	Rural
103011100290101	103011100290100	3	Punjab	111	No	2	2	2	1	3	1	1	2	3	3	10	2	66	Middle school or under	No or other caste	Married	Never	Never	never	overweight	no	no	no	no	no	no	no	no	no	Rural
103011100330101	103011100330100	3	Punjab	111	No	1	1	1	1	2	1	1	3	2	1	4	1	67	Above higher secondary	No or other caste	Married	Never	moderate	frequent	normal	yes	yes	no	no	no	no	no	no	no	Rural
103011101270101	103011101270100	3	Punjab	111	No	2	1	2	1	3	1	1	3	3	2	9	1	51	Secondary and higher secondary	No or other caste	Married	Never	Never	sometimes	overweight	no	no	no	no	no	no	no	no	no	Rural
103011102170101	103011102170100	3	Punjab	111	No	2	3	3	1	3	1	2	2	3	3	13	2	60	Never	Scheduled caste	Married	Never	Never	never	underweight	yes	no	no	no	no	no	no	no	no	Rural
103011102500101	103011102500100	3	Punjab	111	No	1	1	3	1	3	2	2	2	3	3	11	2	52	Never	Scheduled caste	Married	Never	Never	frequent		no	no	no	no	no	no	no	no	no	Rural
103011103450101	103011103450100	3	Punjab	111	No	3	3	3	1	2	3	2	3	3	2	15	2	62	Secondary and higher secondary	Other backward class	Married	Never	Never	frequent	normal	no	no	no	no	no	no	no	no	no	Rural
103011103680102	103011103680100	3	Punjab	111	No	3	2	3	1	2	2	2	2	2	4	13	2	50	Secondary and higher secondary	Scheduled caste	Married	Never	Never	frequent	underweight	no	no	no	no	no	no	no	no	no	Rural
103011104180101	103011104180100	3	Punjab	111	No	3	3	3	1	3	3	3	3	2	3	17	2	46	Middle school or under	Scheduled caste	Married	Never	Never	frequent	normal	no	no	no	no	no	no	no	no	no	Rural
103011105430101	103011105430100	3	Punjab	111	No	1	1	1	1	2	1	1	2	3	2	5	1	58	Never	Scheduled caste	Widowed	light	Never	sometimes	normal	no	no	no	no	no	no	no	no	no	Rural
103011105870102	103011105870100	3	Punjab	111	No	1	3	2	2	4	1	3	2	2	3	13	2	52	Middle school or under	Scheduled caste	Married	Never	Never	frequent	underweight	no	no	no	no	no	no	no	no	no	Rural
103011106370101	103011106370100	3	Punjab	111	No	1	1	3	1	3	1	2	3	2	2	9	1	45	Middle school or under	Scheduled caste	Married	Never	Never	frequent	normal	no	no	no	no	no	no	no	no	no	Rural
103011106580101	103011106580100	3	Punjab	111	No	1	1	2	1	4	1	1	3	2	1	7	1	67	Middle school or under	Scheduled caste	Widowed	Never	Never	never	underweight	no	no	no	no	no	no	no	no	no	Rural
103011200150201	103011200150200	3	Punjab	112	No	2	2	2	1	2	3	2	3	3	2	12	2	48	Secondary and higher secondary	No or other caste	Married	moderate	heavy	never	normal	no	no	no	no	no	no	no	yes	no	Rural
103011200260101	103011200260100	3	Punjab	112	No	1	1	1	1	2	1	2	2	3	1	5	1	50	Secondary and higher secondary	Scheduled caste	Married	Never	Never	never	overweight	no	yes	no	no	no	no	no	no	no	Rural
103011200740101	103011200740100	3	Punjab	112	No	1	1	2	1	3	1	1	2	2	2	6	1	65	Never	Scheduled caste	Married	Never	Never	frequent	overweight	no	no	no	no	no	no	no	no	no	Rural
103011200840101	103011200840100	3	Punjab	112	No	1	1	2	1	3	1	1	2	2	2	6	1	49	Secondary and higher secondary	No or other caste	Married	Never	Never	frequent	overweight	no	no	no	no	no	no	yes	no	no	Rural
103011200930101	103011200930100	3	Punjab	112	No	1	1	1	1	2	1	1	1	3	2	4	1	59	Never	Scheduled caste	Married	light	Never	frequent	normal	yes	no	no	no	no	no	no	no	no	Rural
103011201060101	103011201060100	3	Punjab	112	No	1	1	2	1	3	1	1	2	3	3	8	1	71	Middle school or under	Scheduled caste	Married	light	Never	frequent	underweight	no	no	no	no	no	no	no	no	no	Rural
103011201150101	103011201150100	3	Punjab	112	No	1	1	1	1	3	1	1	2	3	2	6	1	60	Never	Scheduled caste	Married	Never	Never	seldom	normal	no	no	no	no	no	no	no	no	no	Rural
103011201280101	103011201280100	3	Punjab	112	No	2	1	1	1	4	1	1	1	4	2	8	1	54	Middle school or under	Scheduled caste	Married				normal	yes	no	no	no	no	no	no	no	no	Rural
103011202150101	103011202150100	3	Punjab	112	No	1	1	3	1	3	1	2	2	3	2	9	1	57	Never	Scheduled caste	Married	light	Never	frequent	normal	no	no	no	no	no	no	no	no	yes	Rural
103011203460101	103011203460100	3	Punjab	112	No	1	1	1	1	3	1	1	1	2	2	4	1	62	Never	No or other caste	Married	Never	light	frequent	overweight	yes	yes	no	no	no	no	no	no	yes	Rural
103011203770201	103011203770200	3	Punjab	112	No	1	1	2	1	1	1	1	1	1	1	1	1	64	Middle school or under	No or other caste	Married	Never	Never	seldom	overweight	yes	no	no	no	no	no	yes	no	yes	Rural
103011203860101	103011203860100	3	Punjab	112	No	1	1	1	1	1	1	1	1	2	1	1	1	71	Middle school or under	Other backward class	Married	light	Never	frequent	normal	no	no	no	no	no	no	no	no	no	Rural
103011300050101	103011300050100	3	Punjab	113	Yes	1	1	2	1	4	1	1	1	2	2	6	1	73	Never	No or other caste	Married	Never	light	frequent	normal	no	no	no	no	no	no	no	no	no	Rural
103011300120101	103011300120100	3	Punjab	113	No	1	1	2	1	2	1	1	1	2	2	4	1	78	Middle school or under	No or other caste	Married	Never	moderate	never	normal	no	no	no	no	no	no	no	no	no	Rural
103011300300101	103011300300100	3	Punjab	113	No	2	3	2	1	4	1	1	3	2	1	10	2	62	Secondary and higher secondary	No or other caste	Married	Never	Never	never	overweight	yes	yes	no	no	no	no	no	no	yes	Rural
103011301250101	103011301250100	3	Punjab	113	No	1	1	1	1	1	1	1	1	4	1	3	1	79	Secondary and higher secondary	No or other caste	Married	Never	moderate	frequent	overweight	no	no	no	no	no	no	no	no	no	Rural
103011302120101	103011302120100	3	Punjab	113	No	2	3	3	1	4	1	1	1	4	4	14	2	53	Middle school or under	Scheduled caste	Widowed	Never	Never	frequent	normal	no	no	no	yes	no	no	no	no	yes	Rural
103011302220101	103011302220100	3	Punjab	113	No	1	1	1	1	4	1	1	1	4	4	9	1	51	Middle school or under	Other backward class	Married	Never	Never	frequent	normal	no	no	no	no	no	no	no	no	no	Rural
103011302510101	103011302510100	3	Punjab	113	No	1	1	1	1	4	1	1	1	4	4	9	1	80	Middle school or under	No or other caste	Widowed	Never	Never	never		yes	no	no	no	no	no	no	no	no	Rural
103011303400101	103011303400100	3	Punjab	113	No	4	3	1	1	2	3	3	1	1	2	11	2	63	Secondary and higher secondary	No or other caste	Married	Never	moderate	never	overweight	yes	yes	no	no	no	no	no	no	no	Rural
103011303500101	103011303500100	3	Punjab	113	No	1	1	1	1	2	1	1	1	1	1	1	1	61	Secondary and higher secondary	No or other caste	Married	Never	Never	never	overweight	no	no	no	no	no	no	no	no	no	Rural
103011303950101	103011303950100	3	Punjab	113	No	1	2	1	1	2	2	1	1	3	1	5	1	66	Middle school or under	No or other caste	Widowed	Never	light	never	normal	no	no	no	no	no	no	no	no	no	Rural
103011304360101	103011304360100	3	Punjab	113	No	1	1	1	1	2	1	1	3	1	1	3	1	50	Secondary and higher secondary	No or other caste	Married	Never	Never	sometimes	overweight	no	no	no	no	no	no	no	no	no	Rural
103011400020101	103011400020100	3	Punjab	114	No	1	1	4	1	2	1	1	1	4	2	8	1	65	Middle school or under	No or other caste	Married	Never	Never	seldom	overweight	yes	no	no	no	no	no	no	no	no	Rural
103011400350101	103011400350100	3	Punjab	114	No	1	3	1	1	4	1	1	1	4	4	11	2	64	Middle school or under	Scheduled caste	Married	Never	Never	frequent	normal	no	no	no	no	no	no	yes	no	no	Rural
103011400780101	103011400780100	3	Punjab	114	No	1	1	1	1	4	1	1	1	4	2	7	1	60	Middle school or under	No or other caste	Married	Never	Never	frequent	normal	no	no	no	no	no	no	no	no	no	Rural
103011400970103	103011400970100	3	Punjab	114	No	1	1	2	1	2	1	1	2	3	2	6	1	52	Middle school or under	No or other caste	Married	Never	moderate	seldom	normal	no	no	no	no	no	no	no	no	no	Rural
103011400970101	103011400970100	3	Punjab	114	No	1	1	1	1	2	1	2	2	3	1	5	1	87	Never	No or other caste	Others	Never	Never	never	underweight	no	no	no	no	no	no	no	no	no	Rural
103011401240101	103011401240100	3	Punjab	114	No	1	1	2	1	4	1	1	1	4	2	8	1	48	Middle school or under	Scheduled caste	Married	Never	Never	seldom	overweight	yes	yes	no	no	no	no	no	no	yes	Rural
103011401240109	103011401240100	3	Punjab	114	No	1	1	3	1	2	1	1	1	4	2	7	1	73	Never	Scheduled caste	Widowed	light	Never	never	underweight	no	no	no	yes	no	no	no	no	no	Rural
103011402180101	103011402180100	3	Punjab	114	No	1	1	1	1	4	1	1	1	4	2	7	1	54	Middle school or under	Scheduled caste	Married	Never	Never	frequent	normal	no	no	no	no	no	no	no	no	no	Rural
103011403270202	103011403270200	3	Punjab	114	No	1	1	1	1	4	1	1	1	4	2	7	1	45	Middle school or under	No or other caste	Others	Never	Never	seldom	normal	no	no	no	yes	no	no	no	no	no	Rural
103011500070201	103011500070200	3	Punjab	115	No	1	1	1	1	4	1	1	1	4	2	7	1	76	Middle school or under	No or other caste	Married	Never	Never	frequent	normal	yes	no	no	no	no	no	no	no	no	Rural
103011500290101	103011500290100	3	Punjab	115	No	1	1	1	1	4	1	1	1	4	2	7	1	47	Never	No or other caste	Married	Never	Never	seldom	normal	no	no	no	no	no	no	no	no	no	Rural
103011500420106	103011500420100	3	Punjab	115	No	2	1	2	1	4	1	2	2	3	3	11	2	73	Middle school or under	No or other caste	Married	Never	Never	frequent	normal	yes	no	no	no	no	no	no	no	no	Rural
103011500450101	103011500450100	3	Punjab	115	No	1	1	2	1	3	1	1	1	3	3	7	1	47	Secondary and higher secondary	No or other caste	Married	Never	heavy	frequent	normal	no	no	no	no	no	no	no	no	no	Rural
103011500970101	103011500970100	3	Punjab	115	No	1	1	2	1	3	1	2	2	3	2	8	1	49	Middle school or under	No or other caste	Married	Never	Never	never	normal	no	yes	no	yes	no	no	no	no	no	Rural
103011501290101	103011501290100	3	Punjab	115	No	1	1	2	1	3	1	2	2	3	2	8	1	66	Never	No or other caste	Married	Never	moderate	never	overweight	yes	yes	no	yes	no	no	no	no	no	Rural
103011501740101	103011501740100	3	Punjab	115	No	2	2	2	1	3	2	1	2	3	3	11	2	45	Middle school or under	Other backward class	Widowed	Never	Never	frequent	normal	no	no	no	no	no	no	no	no	no	Rural
103011501900101	103011501900100	3	Punjab	115	No	1	1	4	1	4	1	1	1	4	3	11	2	69	Never	No or other caste	Widowed	Never	Never	never	normal	no	no	no	yes	no	no	no	no	no	Rural
103011502530101	103011502530100	3	Punjab	115	No	3	1	2	1	3	1	1	2	3	3	10	2	85	Middle school or under	Scheduled caste	Widowed	Never	Never	never	normal	yes	no	no	no	no	no	no	no	no	Rural
103011503110301	103011503110300	3	Punjab	115	No	1	1	2	1	2	1	2	2	3	2	7	1	51	Middle school or under	Scheduled caste	Married	Never	Never	never	normal	no	no	no	no	no	no	no	no	no	Rural
103011503250101	103011503250100	3	Punjab	115	No	1	1	1	1	4	1	1	1	4	2	7	1	70	Secondary and higher secondary	Scheduled caste	Married	Never	Never	never	normal	no	no	no	no	no	no	no	no	no	Rural
103011503700301	103011503700300	3	Punjab	115	No	1	1	2	1	1	2	2	2	1	1	4	1	45	Middle school or under	Scheduled caste	Others	Never	Never	frequent	normal	yes	no	no	no	no	no	no	no	yes	Rural
103011600090101	103011600090100	3	Punjab	116	No	1	1	2	1	2	1	1	1	3	3	6	1	66	Middle school or under	Other backward class	Married	Never	Never	seldom	normal	no	no	no	no	no	no	no	no	no	Rural
103011600100101	103011600100100	3	Punjab	116	No	1	1	1	1	2	1	1	3	1	1	3	1	55	Secondary and higher secondary	Scheduled trible	Married	light	moderate	sometimes	overweight	no	no	no	no	no	no	no	no	no	Rural
103011600220101	103011600220100	3	Punjab	116	No	1	1	3	1	4	1	2	1	2	2	8	1	58	Middle school or under	Scheduled caste	Others	Never	Never	never	normal	no	no	no	no	no	yes	no	no	no	Rural
103011600270101	103011600270100	3	Punjab	116	No	1	1	1	1	1	1	1	1	4	1	3	1	67	Middle school or under	Other backward class	Married	Never	Never	never	overweight	yes	no	no	no	no	no	no	no	no	Rural
103011600390101	103011600390100	3	Punjab	116	No	1	1	2	1	1	1	1	1	1	1	1	1	72	Middle school or under	No or other caste	Married	Never	Never	never	normal	no	no	no	no	no	no	no	no	no	Rural
103011600470101	103011600470100	3	Punjab	116	No	1	1	1	3	3	1	3	2	4	3	12	2	71	Secondary and higher secondary	Scheduled caste	Married	Never	Never	never		no	no	no	no	no	no	no	no	no	Rural
103011600830101	103011600830100	3	Punjab	116	No	4	4	4	1	4	1	1	1	4	4	18	2	78	Never	Scheduled caste	Widowed	moderate	Never	never	overweight	yes	no	no	no	no	no	yes	no	no	Rural
103011601430101	103011601430100	3	Punjab	116	No	1	1	2	1	2	3	2	2	3	2	9	1	54	Never	Other backward class	Married	light	moderate	frequent	underweight	yes	yes	no	no	no	no	no	no	no	Rural
103011601560101	103011601560100	3	Punjab	116	No	1	1	1	1	2	1	2	2	2	2	5	1	60	Middle school or under	Scheduled caste	Married	Never	moderate	frequent	underweight	no	no	no	no	no	no	no	no	no	Rural
103011602360101	103011602360100	3	Punjab	116	No	1	1	1	1	2	1	1	1	3	2	4	1	68	Never	Scheduled caste	Married	vigorous	light	frequent		no	no	no	no	no	no	no	no	no	Rural
103011700080101	103011700080100	3	Punjab	117	No	1	1	1	1	4	1	1	1	4	2	7	1	68	Never	Scheduled caste	Married	Never	light	sometimes	normal	no	no	no	no	no	no	no	no	no	Rural
103011700160101	103011700160100	3	Punjab	117	No	1	1	1	1	4	1	1	1	4	4	9	1	50	Never	Scheduled caste	Married	light	heavy	frequent	normal	no	no	no	no	no	no	no	no	no	Rural
103011700230101	103011700230100	3	Punjab	117	No	1	2	3	1	2	1	1	1	1	2	5	1	66	Never	Scheduled caste	Married	Never	Never	frequent	normal	yes	no	no	no	no	no	yes	no	no	Rural
103011700310101	103011700310100	3	Punjab	117	No	1	1	3	1	4	1	1	1	1	2	6	1	71	Never	Scheduled caste	Married	moderate	light	seldom	normal	no	no	no	no	no	no	no	no	no	Rural
103011700410101	103011700410100	3	Punjab	117	No	1	1	2	2	3	2	2	1	4	4	12	2	72	Never	No or other caste	Married	Never	heavy	never	overweight	no	no	no	no	no	no	no	no	no	Rural
103011700500101	103011700500100	3	Punjab	117	No	1	1	1	1	4	1	1	1	4	4	9	1	63	Never	Scheduled caste	Married	Never	heavy	frequent	normal	no	no	no	no	no	no	no	no	no	Rural
103011701190105	103011701190100	3	Punjab	117	No	1	1	2	1	4	1	2	1	4	4	11	2	65	Never	Scheduled caste	Widowed	moderate	moderate	never	normal	no	no	no	no	no	no	no	no	no	Rural
103011701790101	103011701790100	3	Punjab	117	No	1	1	2	1	2	1	1	1	1	2	3	1	46	Never	Scheduled caste	Married	moderate	moderate	frequent		no	no	no	no	no	no	no	no	no	Rural
103011702020101	103011702020100	3	Punjab	117	No	1	1	1	1	4	1	1	1	4	2	7	1	60	Secondary and higher secondary	Scheduled caste	Married	Never	heavy	never	overweight	no	no	no	no	no	no	no	no	no	Rural
103011702690101	103011702690100	3	Punjab	117	No	1	1	2	1	3	1	1	1	3	3	7	1	50	Middle school or under	Scheduled caste	Married	Never	Never	sometimes	normal	no	no	no	no	no	no	no	no	no	Rural
103011702780101	103011702780100	3	Punjab	117	No	2	2	2	1	3	1	2	1	3	3	10	2	58	Never	Scheduled caste	Married	Never	light	seldom	underweight	no	no	no	no	no	no	no	no	no	Rural
103011703150201	103011703150200	3	Punjab	117	No	1	1	1	1	4	1	1	1	4	2	7	1	65	Never	Scheduled caste	Widowed	Never	light	never	normal	no	no	no	no	no	no	no	no	no	Rural
103011703480101	103011703480100	3	Punjab	117	No	1	1	2	1	4	1	1	1	4	1	7	1	53	Middle school or under	Scheduled caste	Married	Never	light	never	overweight	no	no	no	no	no	no	no	no	no	Rural
103011703580101	103011703580100	3	Punjab	117	No	1	2	3	1	2	1	1	2	1	2	6	1	67	Never	Scheduled caste	Married	light	Never	frequent	normal	no	no	no	no	no	no	no	no	no	Rural
103011800080101	103011800080100	3	Punjab	118	No	1	2	2	1	3	2	2	1	3	4	11	2	58	Middle school or under	Scheduled caste	Married	vigorous	light	seldom	overweight	no	no	no	no	no	no	no	no	yes	Rural
103011800090101	103011800090100	3	Punjab	118	No	1	1	2	1	4	1	1	1	4	4	10	2	50	Never	Scheduled caste	Married	light	light	frequent		no	no	no	no	no	no	no	no	no	Rural
103011800100101	103011800100100	3	Punjab	118	No	2	2	2	1	4	1	1	1	1	2	7	1	72	Middle school or under	Scheduled caste	Widowed	Never	Never	never	overweight	yes	no	no	no	no	no	yes	no	no	Rural
103011800220101	103011800220100	3	Punjab	118	No	1	1	1	1	4	1	1	1	4	1	6	1	63	Secondary and higher secondary	No or other caste	Married	Never	light	never	normal	yes	no	no	no	no	no	no	no	no	Rural
103011800540101	103011800540100	3	Punjab	118	No	1	1	1	1	4	1	1	1	4	4	9	1	55	Never	Scheduled caste	Widowed	Never	Never	frequent	normal	no	no	no	no	no	no	no	no	no	Rural
103011800700101	103011800700100	3	Punjab	118	No	1	2	2	1	4	1	1	1	1	2	6	1	65	Never	Scheduled caste	Married	moderate	Never	frequent	normal	yes	no	no	no	no	no	yes	no	no	Rural
103011801100101	103011801100100	3	Punjab	118	No	1	1	1	1	4	1	1	1	4	4	9	1	47	Secondary and higher secondary	Scheduled caste	Married	Never	Never	frequent		no	no	no	no	no	no	no	no	no	Rural
103011801470101	103011801470100	3	Punjab	118	No	1	1	1	1	4	1	1	1	4	1	6	1	70	Never	Scheduled caste	Married	vigorous	heavy	never	underweight	no	no	no	no	no	no	no	no	no	Rural
103011801640101	103011801640100	3	Punjab	118	No	1	1	1	1	2	1	1	2	1	2	3	1	68	Secondary and higher secondary	No or other caste	Married	Never	Never	never	overweight	yes	no	no	no	yes	no	no	yes	yes	Rural
103011802080201	103011802080200	3	Punjab	118	No	1	2	3	1	3	1	1	2	3	3	10	2	70	Never	Scheduled caste	Widowed	Never	light	never	overweight	no	no	no	no	no	no	no	no	no	Rural
103011802200105	103011802200100	3	Punjab	118	No	1	1	2	1	3	1	1	2	3	2	7	1	72	Never	Scheduled caste	Widowed	light	light	seldom	normal	no	no	no	no	no	no	no	no	no	Rural
103011802300101	103011802300100	3	Punjab	118	No	1	1	2	1	4	1	1	1	4	4	10	2	65	Never	Scheduled caste	Married	moderate	heavy	seldom	overweight	no	no	no	no	no	no	no	no	no	Rural
103011802370105	103011802370100	3	Punjab	118	No	1	1	2	1	4	1	1	1	4	4	10	2	70	Never	Scheduled caste	Others	Never	Never	never	overweight	no	no	no	no	no	no	no	no	no	Rural
103011802480101	103011802480100	3	Punjab	118	No	1	1	1	1	4	1	1	1	4	4	9	1	47	Middle school or under	Scheduled caste	Married	vigorous	light	frequent	underweight	no	no	no	no	no	no	no	no	no	Rural
103011802830105	103011802830100	3	Punjab	118	No	1	1	1	1	4	1	1	1	4	4	9	1	64	Never	Scheduled caste	Widowed	Never	Never	never	underweight	no	no	no	no	no	no	no	no	no	Rural
103011802920106	103011802920100	3	Punjab	118	No	1	1	1	1	4	1	1	1	4	4	9	1	72	Never	Scheduled caste	Widowed	moderate	Never	frequent	normal	no	no	no	no	no	no	no	no	no	Rural
103011803080101	103011803080100	3	Punjab	118	No	1	2	2	1	2	1	2	2	1	2	6	1	68	Middle school or under	Scheduled caste	Married	light	Never	sometimes	normal	no	no	no	no	no	no	yes	no	no	Rural
103011803290101	103011803290100	3	Punjab	118	No	1	2	3	1	2	1	1	1	1	3	6	1	65	Never	Scheduled caste	Married	Never	Never	never	overweight	no	yes	no	no	no	yes	yes	yes	no	Rural
103011900380101	103011900380100	3	Punjab	119	No	1	1	1	1	4	1	1	1	4	1	6	1	45	Never	Other backward class	Married	Never	Never	never	overweight	no	no	no	no	no	no	no	no	no	Rural
103011900890306	103011900890300	3	Punjab	119	No	1	1	1	1	4	1	1	1	4	4	9	1	60	Never	Scheduled caste	Married	vigorous	Never	frequent	normal	yes	no	no	yes	no	no	no	no	no	Rural
103011900980105	103011900980100	3	Punjab	119	No	1	2	2	1	3	1	1	1	1	2	5	1	59	Middle school or under	Scheduled caste	Widowed	moderate	heavy	frequent	overweight	no	no	no	yes	no	no	yes	yes	no	Rural
103011901160101	103011901160100	3	Punjab	119	No	1	1	1	1	3	1	1	1	2	3	5	1	54	Secondary and higher secondary	Scheduled caste	Married	Never	Never	seldom	overweight	no	no	no	no	no	no	no	no	no	Rural
103011901270106	103011901270100	3	Punjab	119	No	1	1	2	1	4	1	1	1	4	2	8	1	70	Never	Scheduled caste	Married	vigorous	Never	never	overweight	no	no	no	no	no	no	no	no	no	Rural
103011901270101	103011901270100	3	Punjab	119	No	1	1	2	1	4	1	1	1	4	1	7	1	45	Never	Scheduled caste	Married	light	light	frequent	overweight	no	no	no	no	no	no	no	no	yes	Rural
103011901330101	103011901330100	3	Punjab	119	No	1	2	2	1	2	1	1	1	1	2	4	1	53	Middle school or under	Scheduled caste	Married	light	light	frequent	normal	no	yes	no	no	no	no	yes	no	no	Rural
103011901400101	103011901400100	3	Punjab	119	No	2	2	2	1	4	2	1	1	4	3	12	2	72	Never	Scheduled caste	Widowed	Never	light	never	overweight	no	no	no	no	no	no	no	no	no	Rural
103011901480101	103011901480100	3	Punjab	119	No	1	1	1	1	4	1	1	1	4	4	9	1	54	Middle school or under	No or other caste	Married	Never	Never	never	overweight	no	no	no	no	no	no	no	no	yes	Rural
103011901650101	103011901650100	3	Punjab	119	No	1	1	2	4	4	1	1	1	1	1	7	1	48	Never	Scheduled caste	Married	Never	moderate	frequent	overweight	no	yes	no	no	no	no	yes	no	no	Rural
103011901870101	103011901870100	3	Punjab	119	No	2	4	2	1	3	2	2	1	1	4	12	2	76	Never	Scheduled caste	Widowed	moderate	Never	never	normal	yes	no	no	no	no	no	yes	yes	no	Rural
103011902010101	103011902010100	3	Punjab	119	No	1	1	1	1	4	1	1	1	4	4	9	1	55	Never	Scheduled caste	Married	Never	moderate	never	normal	no	no	no	no	no	no	no	no	no	Rural
103011902680101	103011902680100	3	Punjab	119	No	1	1	2	1	4	1	1	1	4	1	7	1	45	Never	Scheduled caste	Married	light	heavy	never	normal	no	no	no	yes	no	no	no	no	no	Rural
103011902790101	103011902790100	3	Punjab	119	No	1	1	1	1	4	1	1	1	4	4	9	1	76	Never	Scheduled caste	Married	Never	light	never	normal	no	no	no	no	no	no	no	no	no	Rural
103012000030101	103012000030100	3	Punjab	120	No	1	1	1	1	4	1	1	1	4	4	9	1	69	Never	Scheduled caste	Married	moderate	moderate	frequent	normal	no	no	no	no	no	no	no	no	no	Rural
103012000120101	103012000120100	3	Punjab	120	No	1	1	2	1	2	1	1	1	1	2	3	1	66	Secondary and higher secondary	Scheduled caste	Married	Never	Never	never	normal	no	no	no	no	no	no	no	no	no	Rural
103012000470106	103012000470100	3	Punjab	120	No	1	2	2	1	2	1	2	1	1	2	5	1	71	Never	Scheduled caste	Widowed	Never	Never	never	normal	yes	no	no	no	no	no	yes	no	no	Rural
103012000770101	103012000770100	3	Punjab	120	No	1	1	1	1	4	1	1	1	4	1	6	1	52	Never	Scheduled caste	Married	moderate	light	never	overweight	no	no	no	no	no	no	no	no	no	Rural
103012002020101	103012002020100	3	Punjab	120	No	1	1	2	1	4	1	1	1	4	1	7	1	63	Never	Scheduled caste	Married	moderate	heavy	never	normal	no	no	no	no	no	no	no	no	no	Rural
103012002200101	103012002200100	3	Punjab	120	No	1	1	1	1	4	1	1	1	4	4	9	1	47	Never	Scheduled caste	Married	moderate	Never	frequent	normal	no	no	no	no	no	no	no	no	no	Rural
103012002340201	103012002340200	3	Punjab	120	No	1	1	1	1	4	1	1	1	4	4	9	1	70	Never	Scheduled caste	Married	moderate	Never	frequent	normal	yes	no	no	no	no	no	no	no	no	Rural
103012002630101	103012002630100	3	Punjab	120	No	1	1	2	1	4	1	1	1	2	3	7	1	52	Never	Scheduled caste	Married	Never	heavy	sometimes	normal	no	no	no	no	no	no	no	no	no	Rural
103012002940101	103012002940100	3	Punjab	120	No	1	1	2	1	4	1	1	1	1	2	5	1	48	Never	Scheduled caste	Married	Never	light	sometimes	normal	no	no	no	no	no	no	no	no	no	Rural
103012003360101	103012003360100	3	Punjab	120	No	1	3	2	1	4	1	1	1	4	2	10	2	70	Never	Scheduled caste	Married	Never	light	never	normal	yes	no	no	no	no	no	no	no	no	Rural
103012003510101	103012003510100	3	Punjab	120	No	1	1	1	1	4	1	1	1	4	4	9	1	71	Never	Scheduled caste	Married	moderate	light	never	normal	yes	no	no	no	no	no	no	no	no	Rural
103012004090101	103012004090100	3	Punjab	120	No	1	1	1	1	3	2	1	1	3	3	7	1	46	Secondary and higher secondary	No or other caste	Married	Never	moderate	sometimes	overweight	no	no	no	no	no	no	no	no	no	Rural
103012100170101	103012100170100	3	Punjab	121	No	1	1	3	1	4	1	1	1	1	2	6	1	72	Never	Scheduled caste	Married	Never	Never	never	normal	no	no	no	yes	no	no	yes	no	no	Rural
103012100410101	103012100410100	3	Punjab	121	No	1	1	1	1	4	1	1	1	4	4	9	1	70	Never	Scheduled caste	Married	Never	Never	frequent	normal	yes	no	no	no	no	no	no	no	no	Rural
103012100600101	103012100600100	3	Punjab	121	No	1	1	2	1	4	1	1	1	4	1	7	1	45	Middle school or under	Scheduled caste	Married	vigorous	moderate	frequent	normal	no	no	no	no	no	no	no	no	no	Rural
103012100730106	103012100730100	3	Punjab	121	No	1	1	2	1	2	1	1	1	1	4	5	1	65	Never	Scheduled caste	Married	moderate	moderate	seldom	normal	yes	no	no	no	no	no	no	no	no	Rural
103012100830301	103012100830300	3	Punjab	121	No	1	1	1	1	4	1	1	1	4	1	6	1	58	Secondary and higher secondary	Scheduled caste	Widowed	Never	light	never	overweight	yes	no	no	no	no	no	no	no	yes	Rural
103012101160101	103012101160100	3	Punjab	121	No	2	1	2	1	4	2	1	1	4	3	11	2	80	Never	No or other caste	Married	Never	heavy	never	normal	yes	no	no	no	no	no	no	no	yes	Rural
103012101370101	103012101370100	3	Punjab	121	No	1	1	1	1	4	1	1	1	4	4	9	1	52	Secondary and higher secondary	No or other caste	Married	Never	Never	frequent	overweight	no	no	no	no	no	no	no	no	yes	Rural
103012101750101	103012101750100	3	Punjab	121	No	1	1	1	1	4	1	1	1	4	4	9	1	65	Never	Scheduled caste	Married	moderate	Never	frequent	underweight	yes	no	no	no	no	no	no	no	no	Rural
103012102830101	103012102830100	3	Punjab	121	No	1	1	1	1	4	1	1	1	4	1	6	1	55	Middle school or under	No or other caste	Others	vigorous	light	never	normal	no	no	no	no	no	no	no	no	no	Rural
103012103150101	103012103150100	3	Punjab	121	No	1	2	1	1	4	2	2	2	1	3	9	1	58	Never	Other backward class	Married	Never	light	never	overweight	yes	no	no	no	no	no	no	no	yes	Rural
103012103600101	103012103600100	3	Punjab	121	No	1	1	1	1	4	1	1	1	4	1	6	1	54	Secondary and higher secondary	No or other caste	Married	Never	light	never	overweight	no	no	no	no	no	no	no	no	yes	Rural
103012104100101	103012104100100	3	Punjab	121	No	1	1	1	1	4	1	1	1	4	4	9	1	57	Secondary and higher secondary	No or other caste	Married	Never	Never	never	overweight	no	yes	no	no	no	no	no	no	no	Rural
103012200030101	103012200030100	3	Punjab	122	No	1	2	3	1	4	1	1	1	1	2	7	1	74	Middle school or under	Scheduled caste	Married	moderate	Never	seldom	normal	no	no	no	no	no	no	yes	no	no	Rural
103012200050101	103012200050100	3	Punjab	122	No	1	1	2	1	3	1	1	1	3	2	6	1	76	Never	Scheduled caste	Married	Never	light	frequent	normal	no	no	no	no	no	no	no	no	no	Rural
103012200070101	103012200070100	3	Punjab	122	No	1	1	1	1	4	1	1	1	4	2	7	1	78	Never	Scheduled caste	Widowed	Never	light	never	underweight	yes	no	no	no	no	no	no	no	no	Rural
103012200070102	103012200070100	3	Punjab	122	No	1	1	1	1	4	1	1	1	4	1	6	1	46	Never	Scheduled caste	Married	moderate	light	never	normal	no	no	no	no	no	no	no	no	no	Rural
103012200530101	103012200530100	3	Punjab	122	No	2	2	2	1	2	1	1	1	1	2	5	1	46	Secondary and higher secondary	Scheduled caste	Married	Never	Never	frequent	normal	yes	no	no	yes	no	no	yes	yes	no	Rural
103012200640201	103012200640200	3	Punjab	122	No	1	1	1	1	4	1	1	1	4	2	7	1	45	Never	Scheduled caste	Married	Never	moderate	sometimes	normal	no	no	no	no	no	no	no	no	no	Rural
103012200760105	103012200760100	3	Punjab	122	No	2	4	4	1	4	1	4	1	1	4	16	2	70	Middle school or under	Scheduled caste	Others	Never	Never	never		no	yes	no	no	no	yes	yes	yes	no	Rural
103012200760101	103012200760100	3	Punjab	122	No	1	2	1	1	2	1	1	1	1	2	3	1	67	Never	Scheduled caste	Married	moderate	light	sometimes	normal	no	no	no	no	no	no	no	no	no	Rural
103012200890101	103012200890100	3	Punjab	122	No	1	1	1	1	4	1	1	1	4	4	9	1	64	Middle school or under	Scheduled caste	Married	Never	Never	seldom	normal	no	no	no	no	no	no	no	no	no	Rural
103012201040101	103012201040100	3	Punjab	122	No	1	1	2	1	3	1	2	1	3	2	7	1	52	Middle school or under	Scheduled caste	Married	vigorous	light	frequent	underweight	no	no	no	no	no	no	no	no	no	Rural
103012201560101	103012201560100	3	Punjab	122	No	1	1	1	1	4	1	1	1	4	4	9	1	62	Never	Scheduled caste	Married	vigorous	moderate	frequent	normal	no	no	no	no	no	no	no	no	no	Rural
103012202150204	103012202150200	3	Punjab	122	No	1	1	2	1	2	1	1	1	1	2	3	1	66	Never	Scheduled caste	Married	Never	Never	sometimes	normal	no	no	no	no	no	no	yes	no	no	Rural
103012202240101	103012202240100	3	Punjab	122	No	1	1	1	1	4	1	1	1	4	1	6	1	70	Middle school or under	Scheduled caste	Married	Never	light	never	overweight	yes	no	no	no	no	yes	no	no	yes	Rural
103012202340102	103012202340100	3	Punjab	122	No	1	1	1	1	4	1	1	1	4	4	9	1	55	Never	Scheduled caste	Married	Never	Never	frequent	normal	no	no	no	no	no	no	no	no	no	Rural
103012203620101	103012203620100	3	Punjab	122	No	1	1	1	1	4	1	1	1	4	4	9	1	47	Middle school or under	No or other caste	Married	Never	Never	never	normal	yes	no	no	no	no	no	no	no	no	Rural
103012300090101	103012300090100	3	Punjab	123	No	1	2	1	1	2	1	1	1	1	2	3	1	66	Never	No or other caste	Married	Never	Never	frequent	overweight	no	no	no	no	no	no	yes	no	no	Rural
103012300330101	103012300330100	3	Punjab	123	No	2	3	2	2	4	1	1	1	3	3	12	2	75	Middle school or under	No or other caste	Others	Never	light	seldom	normal	no	no	no	no	no	no	no	no	no	Rural
103012301640101	103012301640100	3	Punjab	123	No	1	1	1	1	4	1	1	1	4	4	9	1	54	Secondary and higher secondary	No or other caste	Married	Never	moderate	sometimes	overweight	no	no	no	no	no	no	no	no	no	Rural
103012302170101	103012302170100	3	Punjab	123	No	1	1	1	1	4	1	1	1	4	1	6	1	63	Secondary and higher secondary	No or other caste	Married	Never	light	never	normal	no	yes	no	no	no	no	no	no	no	Rural
103012303380101	103012303380100	3	Punjab	123	No	1	1	2	1	4	1	1	1	3	3	8	1	53	Secondary and higher secondary	Other backward class	Married	moderate	light	frequent	overweight	no	no	no	no	no	no	no	no	no	Rural
103012303940204	103012303940200	3	Punjab	123	No	1	1	2	1	4	1	1	1	1	2	5	1	71	Never	Scheduled caste	Widowed	Never	moderate	frequent	normal	yes	no	no	no	no	no	yes	no	no	Rural
103012304610103	103012304610100	3	Punjab	123	No	1	2	2	1	2	1	1	1	1	1	3	1	58	Secondary and higher secondary	Scheduled caste	Married	Never	Never	never	normal	yes	yes	no	no	no	yes	no	no	no	Rural
103012304610101	103012304610100	3	Punjab	123	No	1	1	3	1	4	1	1	1	1	1	5	1	73	Never	Scheduled caste	Married	Never	light	never	overweight	yes	no	no	yes	no	no	no	no	no	Rural
103012305890101	103012305890100	3	Punjab	123	No	1	1	2	1	2	2	1	1	3	3	7	1	68	Above higher secondary	Other backward class	Married	Never	heavy	never		no	no	no	no	no	no	no	no	no	Rural
103012308940101	103012308940100	3	Punjab	123	No	1	1	1	1	4	1	1	1	4	2	7	1	66	Middle school or under	Scheduled caste	Married	Never	light	never	overweight	yes	no	no	no	no	yes	no	no	yes	Rural
103012400180101	103012400180100	3	Punjab	124	No	1	1	1	1	4	1	1	1	4	1	6	1	61	Secondary and higher secondary	No or other caste	Married	Never	light	seldom	overweight	no	no	no	no	no	no	no	no	no	Rural
103012400290104	103012400290100	3	Punjab	124	No	1	1	2	1	1	1	1	1	1	1	1	1	68	Never	No or other caste	Married	Never	Never	frequent	overweight	no	no	no	no	no	no	yes	no	no	Rural
103012400550101	103012400550100	3	Punjab	124	No	1	2	3	1	3	2	1	2	2	3	10	2	71	Middle school or under	Other backward class	Widowed	Never	light	never	normal	yes	yes	no	no	no	no	no	no	no	Rural
103012401760101	103012401760100	3	Punjab	124	No	1	1	1	1	4	1	1	1	4	4	9	1	85	Never	Other backward class	Widowed	Never	Never	frequent	normal	no	no	no	no	no	no	no	no	no	Rural
103012402460106	103012402460100	3	Punjab	124	No	1	1	1	1	4	1	1	1	4	4	9	1	67	Never	Other backward class	Widowed	Never	Never	frequent	normal	no	yes	no	no	no	no	no	no	no	Rural
103012402840101	103012402840100	3	Punjab	124	No	1	2	4	1	2	2	2	1	1	2	8	1	45	Middle school or under	Other backward class	Married	Never	Never	never	normal	no	yes	no	no	no	no	yes	no	no	Rural
103012403330404	103012403330400	3	Punjab	124	No	1	1	2	1	4	2	1	1	4	2	9	1	77	Never	Scheduled caste	Married	light	moderate	never	overweight	no	no	no	no	no	no	no	no	no	Rural
103012404930101	103012404930100	3	Punjab	124	No	1	1	2	1	4	1	1	1	4	2	8	1	45	Never	Scheduled caste	Married	moderate	moderate	sometimes	overweight	no	no	no	no	no	no	no	no	no	Rural
103012405420101	103012405420100	3	Punjab	124	No	1	1	1	1	4	1	1	1	4	1	6	1	65	Secondary and higher secondary	Scheduled caste	Married	Never	moderate	never	overweight	yes	no	no	no	no	no	no	no	no	Rural
103012405750101	103012405750100	3	Punjab	124	No	1	2	2	1	3	1	1	2	4	3	10	2	60	Middle school or under	No or other caste	Married	Never	light	sometimes	overweight	no	no	no	no	no	no	no	no	no	Rural
103012405990105	103012405990100	3	Punjab	124	No	1	1	1	1	4	1	1	1	4	4	9	1	69	Never	Scheduled caste	Married	moderate	Never	frequent	underweight	yes	no	no	no	no	no	no	no	no	Rural
103012406640101	103012406640100	3	Punjab	124	No	2	1	2	1	3	1	2	1	3	2	8	1	73	Never	Scheduled caste	Married	moderate	heavy	never	underweight	no	no	no	no	no	no	no	no	no	Rural
103012406880101	103012406880100	3	Punjab	124	No	1	1	2	1	4	1	1	1	4	1	7	1	70	Middle school or under	Scheduled caste	Married	vigorous	moderate	never	overweight	yes	no	no	no	no	no	no	no	no	Rural
103012407100201	103012407100200	3	Punjab	124	No	1	1	2	1	4	1	1	1	4	1	7	1	52	Never	Scheduled caste	Married	vigorous	heavy	seldom	normal	no	no	no	no	no	no	no	no	no	Rural
103012407870101	103012407870100	3	Punjab	124	No	1	1	2	1	3	1	1	1	2	3	6	1	50	Middle school or under	Scheduled caste	Married	Never	Never	frequent	overweight	no	no	no	no	no	no	no	no	no	Rural
103012500030101	103012500030100	3	Punjab	125	No	1	2	1	1	2	1	2	3	3	3	9	1	85	Never	No or other caste	Widowed	light	Never	never	normal	no	no	no	yes	yes	no	no	yes	no	Rural
103012500040201	103012500040200	3	Punjab	125	No	1	2	2	2	4	2	2	2	3	2	12	2	66	Never	Other backward class	Married	Never	Never	never	overweight	yes	no	no	no	no	no	no	no	no	Rural
103012500070101	103012500070100	3	Punjab	125	No	1	1	1	1	3	1	1	2	2	2	5	1	62	Never	Other backward class	Married	Never	Never	never	overweight	yes	no	no	no	no	yes	no	no	no	Rural
103012500520105	103012500520100	3	Punjab	125	No	1	1	1	1	2	1	1	1	2	2	3	1	54	Never	Scheduled caste	Married	Never	light	frequent	normal	no	yes	no	no	yes	no	no	no	yes	Rural
103012500950205	103012500950200	3	Punjab	125	No	4	4	4	3	1	4	1	3	4	2	20	2	61	Never	Scheduled caste	Married	Never	Never	sometimes	normal	no	no	no	no	no	no	no	no	no	Rural
103012501270101	103012501270100	3	Punjab	125	No	1	1	2	1	4	1	1	1	4	2	8	1	72	Above higher secondary	Scheduled caste	Married	Never	Never	frequent	normal	no	no	no	no	no	no	no	no	no	Rural
103012501930101	103012501930100	3	Punjab	125	No	2	2	2	3	1	1	2	3	2	1	9	1	52	Never	Scheduled caste	Married	Never	Never	never	overweight	yes	no	no	no	no	no	no	no	yes	Rural
103012502450101	103012502450100	3	Punjab	125	No	2	2	2	1	3	1	1	2	3	3	10	2	58	Never	Scheduled caste	Married	Never	moderate	frequent	normal	yes	no	no	no	no	no	no	no	no	Rural
103012502620109	103012502620100	3	Punjab	125	No	1	1	1	1	2	1	2	2	3	2	6	1	71	Middle school or under	Scheduled caste	Married	moderate	Never	never	overweight	yes	no	no	no	no	no	no	no	no	Rural
103012502770101	103012502770100	3	Punjab	125	No	2	2	2	1	3	1	2	2	3	3	11	2	56	Secondary and higher secondary	No or other caste	Married	light	Never	never	overweight	yes	no	no	no	yes	no	no	no	no	Rural
103012503090101	103012503090100	3	Punjab	125	No	1	1	1	1	4	1	1	1	4	2	7	1	58	Middle school or under	Scheduled caste	Married	Never	Never	seldom	normal	no	no	no	no	no	no	no	no	no	Rural
103012503300101	103012503300100	3	Punjab	125	No	1	2	2	2	3	2	2	2	3	2	11	2	70	Never	Scheduled caste	Married	Never	Never	never	underweight	no	no	no	no	no	no	no	no	no	Rural
103012503410101	103012503410100	3	Punjab	125	No	1	1	1	1	2	1	1	3	2	2	5	1	54	Never	Scheduled caste	Married	Never	Never	frequent	normal	yes	no	no	no	no	no	no	no	yes	Rural
103012504030101	103012504030100	3	Punjab	125	No	2	2	2	2	2	2	2	2	3	2	11	2	47	Never	Scheduled caste	Married	Never	Never	seldom	normal	no	no	no	no	no	no	no	no	no	Rural
103012504280104	103012504280100	3	Punjab	125	No	2	2	2	1	3	1	1	2	3	3	10	2	65	Middle school or under	Scheduled caste	Married	light	light	frequent	normal	no	no	no	no	no	no	no	no	no	Rural
103012504440101	103012504440100	3	Punjab	125	No	1	1	1	1	2	1	1	1	4	2	5	1	77	Never	Scheduled caste	Married	Never	Never	never	normal	yes	no	no	no	no	no	no	no	no	Rural
103012600100101	103012600100100	3	Punjab	126	No	2	2	2	1	3	1	1	2	3	3	10	2	60	Never	Scheduled caste	Married	Never	Never	never	underweight	no	no	no	no	no	no	no	no	no	Rural
103012600140101	103012600140100	3	Punjab	126	No	2	1	2	3	3	3	2	3	3	2	14	2	52	Middle school or under	Scheduled caste	Married		Never	frequent	normal	yes	no	no	no	no	no	no	no	yes	Rural
103012600820101	103012600820100	3	Punjab	126	No	1	2	2	2	3	2	2	2	3	2	11	2	62	Never	Scheduled caste	Married	Never	Never	never	normal	yes	no	no	no	no	no	no	no	no	Rural
103012600870101	103012600870100	3	Punjab	126	No	1	1	2	1	4	1	1	1	4	2	8	1	60	Middle school or under	Scheduled caste	Married	Never	Never	frequent	normal	no	no	no	no	no	no	no	no	no	Rural
103012601500101	103012601500100	3	Punjab	126	No	1	1	2	1	3	1	1	1	4	3	8	1	47	Never	Scheduled caste	Married	Never	Never	frequent	normal	no	no	no	no	no	no	no	no	no	Rural
103012601700101	103012601700100	3	Punjab	126	No	2	3	2	1	2	1	1	3	2	2	9	1	47	Never	Scheduled caste	Married	moderate	Never	frequent	normal	yes	no	no	no	no	yes	yes	no	yes	Rural
103012601750101	103012601750100	3	Punjab	126	No	1	1	1	1	4	1	1	1	4	2	7	1	65	Never	Scheduled caste	Married	Never	Never	frequent		yes	no	no	no	no	no	no	no	no	Rural
103012602160101	103012602160100	3	Punjab	126	No	1	1	1	1	3	1	1	3	3	3	8	1	48	Middle school or under	Scheduled caste	Married	moderate	light	frequent	normal	no	no	no	no	no	no	no	no	no	Rural
103012602440101	103012602440100	3	Punjab	126	No	2	3	3	3	2	3	3	3	2	2	16	2	60	Never	Scheduled caste	Widowed	Never	Never	never	overweight	yes	no	no	no	no	no	no	no	yes	Rural
103012700140205	103012700140200	3	Punjab	127	No	1	1	1	1	4	1	1	1	4	2	7	1	56	Secondary and higher secondary	Other backward class	Married	Never	Never	frequent	normal	no	no	no	no	no	no	yes	no	no	Rural
103012700290101	103012700290100	3	Punjab	127	No	1	1	1	1	4	1	1	1	4	2	7	1	75	Above higher secondary	No or other caste	Widowed	Never	Never	frequent	normal	no	no	no	no	no	no	no	no	no	Rural
103012700290102	103012700290100	3	Punjab	127	No	1	1	1	1	4	1	1	1	3	2	6	1	50	Above higher secondary	No or other caste	Married	Never	Never	frequent	overweight	no	no	no	no	no	no	no	no	no	Rural
103012700650101	103012700650100	3	Punjab	127	No	2	1	1	1	3	1	1	2	3	3	8	1	51	Secondary and higher secondary	No or other caste	Married	light	heavy	frequent	normal	no	no	no	no	no	no	no	no	no	Rural
103012700940101	103012700940100	3	Punjab	127	No	2	2	2	2	3	2	2	2	3	2	12	2	46	Middle school or under	Scheduled caste	Married	light	moderate	never	normal	no	no	no	no	no	no	no	no	no	Rural
103012701040101	103012701040100	3	Punjab	127	No	1	1	1	2	4	2	2	2	3	2	10	2	52	Never	Scheduled caste	Married	light	heavy	never	underweight	yes	no	no	no	no	no	no	no	no	Rural
103012701160109	103012701160100	3	Punjab	127	No	2	2	2	1	3	1	1	2	3	3	10	2	75	Secondary and higher secondary	No or other caste	Married	Never	light	never	overweight	no	no	no	no	no	no	no	no	no	Rural
103012701950101	103012701950100	3	Punjab	127	No	2	3	2	3	3	3	1	2	2	3	14	2	76	Middle school or under	No or other caste	Married	light	Never	frequent	normal	no	no	no	no	no	no	no	no	no	Rural
103012702200101	103012702200100	3	Punjab	127	No	1	2	4	1	3	1	1	2	2	3	10	2	60	Middle school or under	No or other caste	Married	light	Never	frequent	normal	yes	no	no	no	yes	no	no	no	yes	Rural
103012702530201	103012702530200	3	Punjab	127	No	1	2	3	2	3	1	2	2	3	2	11	2	47	Secondary and higher secondary	Other backward class	Married	light	Never	frequent	normal	no	no	no	yes	no	no	no	no	no	Rural
103012702740101	103012702740100	3	Punjab	127	No	2	2	3	2	2	2	2	2	3	2	12	2	73	Middle school or under	Other backward class	Married	Never	Never	never	normal	no	no	no	no	no	no	no	no	no	Rural
103012702860101	103012702860100	3	Punjab	127	No	1	1	1	1	2	1	1	1	4	2	5	1	52	Never	Other backward class	Married	Never	Never	frequent	overweight	yes	no	no	yes	no	no	no	no	no	Rural
103012703520101	103012703520100	3	Punjab	127	No	1	2	2	2	2	2	2	2	3	2	10	2	52	Middle school or under	No or other caste	Married	Never	light	never	underweight	no	no	no	no	yes	no	no	no	yes	Rural
103012800380101	103012800380100	3	Punjab	128	No	1	1	1	1	4	1	1	1	4	4	9	1	66	Never	Other backward class	Married	Never	Never	sometimes	overweight	no	no	no	no	no	no	no	no	no	Rural
103012800440103	103012800440100	3	Punjab	128	No	1	1	1	1	2	1	2	2	1	1	3	1	57	Secondary and higher secondary	Other backward class	Married	Never	Never	frequent	normal	no	no	no	no	no	no	no	no	no	Rural
103012800440101	103012800440100	3	Punjab	128	No	1	2	4	1	1	1	1	1	1	1	4	1	88	Middle school or under	Other backward class	Married	Never	Never	never	underweight	yes	no	no	no	no	no	yes	no	no	Rural
103012800470101	103012800470100	3	Punjab	128	No	1	1	1	1	1	1	1	1	1	1	0	1	46	Middle school or under	Other backward class	Married	Never	Never	seldom	overweight	no	no	no	no	no	no	no	no	no	Rural
103012800470105	103012800470100	3	Punjab	128	No	1	1	1	1	4	1	1	1	4	4	9	1	71	Secondary and higher secondary	Other backward class	Married	Never	Never	frequent	overweight	yes	no	no	no	yes	no	no	no	yes	Rural
103012800580101	103012800580100	3	Punjab	128	No	1	1	1	1	4	1	1	1	4	4	9	1	80	Never	Other backward class	Married	Never	Never	never	normal	no	yes	yes	no	no	no	no	no	no	Rural
103012800600103	103012800600100	3	Punjab	128	No	1	1	1	1	2	1	1	1	1	1	1	1	53	Middle school or under	Other backward class	Married	Never	Never	sometimes	normal	no	no	no	no	no	no	no	no	no	Rural
103012800600101	103012800600100	3	Punjab	128	No	1	2	1	1	2	1	1	1	2	2	4	1	73	Middle school or under	Other backward class	Married	light	light	seldom	normal	yes	yes	no	no	no	no	no	no	no	Rural
103012800600106	103012800600100	3	Punjab	128	No	1	1	1	1	1	1	1	1	2	1	1	1	49	Middle school or under	Other backward class	Married	Never	light	sometimes	overweight	no	no	no	no	no	no	no	no	no	Rural
103012801030101	103012801030100	3	Punjab	128	No	1	1	2	1	1	1	1	1	1	1	1	1	45	Middle school or under	Other backward class	Married	Never	Never	frequent	normal	no	no	no	no	no	no	no	no	no	Rural
103012801750101	103012801750100	3	Punjab	128	No	1	1	1	1	4	1	1	1	4	2	7	1	68	Never	Other backward class	Married	Never	light	seldom	underweight	no	no	no	no	no	no	no	no	no	Rural
103012802210101	103012802210100	3	Punjab	128	No	1	2	2	1	2	1	1	1	1	2	4	1	51	Never	Scheduled caste	Others	light	Never	frequent	overweight	no	no	no	no	no	no	no	no	no	Rural
103012802480101	103012802480100	3	Punjab	128	No	1	1	1	1	3	1	1	1	2	1	3	1	46	Never	Scheduled caste	Married	vigorous	heavy	sometimes	normal	no	no	no	no	no	no	no	no	no	Rural
103012802790101	103012802790100	3	Punjab	128	No	1	1	2	1	2	1	1	1	1	1	2	1	66	Middle school or under	Other backward class	Married	light	light	seldom	normal	yes	no	no	no	no	no	no	no	no	Rural
103012803390101	103012803390100	3	Punjab	128	No	1	1	2	1	4	2	1	1	4	1	8	1	65	Middle school or under	Scheduled caste	Married	vigorous	light	never	overweight	no	no	no	no	no	no	no	no	no	Rural
103012804080101	103012804080100	3	Punjab	128	No	1	1	1	1	4	1	1	1	4	4	9	1	72	Middle school or under	Other backward class	Married	light	moderate	frequent	normal	no	no	no	no	no	no	no	no	no	Rural
103012804840101	103012804840100	3	Punjab	128	No	1	1	3	1	1	1	1	1	1	1	2	1	47	Never	Scheduled caste	Married	moderate	light	frequent	underweight	no	no	no	no	no	no	yes	no	no	Rural
103012805040101	103012805040100	3	Punjab	128	No	1	1	2	1	1	1	1	1	1	1	1	1	50	Never	Other backward class	Married	moderate	Never	frequent	normal	no	no	no	no	no	no	yes	no	no	Rural
103012900010101	103012900010100	3	Punjab	129	No	1	1	1	1	2	1	2	2	4	3	8	1	75	Middle school or under	No or other caste	Widowed	moderate	light	frequent	normal	yes	no	no	yes	no	no	yes	no	no	Rural
103012900080101	103012900080100	3	Punjab	129	No	1	1	1	1	2	1	1	1	4	4	7	1	75	Never	No or other caste	Married	moderate	light	frequent	normal	yes	no	no	yes	no	no	no	no	no	Rural
103012900080103	103012900080100	3	Punjab	129	No	1	1	2	1	1	1	1	1	1	1	1	1	53	Secondary and higher secondary	No or other caste	Married	Never	light	never	normal	no	no	no	no	no	no	no	no	no	Rural
103012900080110	103012900080100	3	Punjab	129	No	1	2	1	1	2	1	1	2	4	2	7	1	50	Secondary and higher secondary	No or other caste	Married	Never	light	never	normal	no	no	no	no	no	no	no	no	no	Rural
103012900100101	103012900100100	3	Punjab	129	No	1	3	2	1	3	1	2	2	4	3	12	2	68	Above higher secondary	No or other caste	Married	Never	light	never		yes	no	no	no	no	no	no	no	yes	Rural
103012900160105	103012900160100	3	Punjab	129	No	1	1	1	1	2	1	1	1	4	1	4	1	85	Never	No or other caste	Widowed	Never	Never	never	underweight	no	no	no	no	no	no	no	no	no	Rural
103012900300101	103012900300100	3	Punjab	129	No	1	1	1	1	1	1	1	1	4	3	5	1	77	Never	No or other caste	Married	Never	light	seldom	normal	yes	no	no	no	no	no	no	no	no	Rural
103012900730101	103012900730100	3	Punjab	129	No	1	1	2	1	2	1	2	1	1	1	3	1	65	Middle school or under	Other backward class	Married	Never	Never	frequent	overweight	yes	no	no	no	no	no	no	no	no	Rural
103012900730112	103012900730100	3	Punjab	129	No	1	1	2	1	2	1	2	2	4	2	8	1	59	Middle school or under	Other backward class	Others	Never	moderate	frequent	normal	yes	no	no	no	no	no	no	no	no	Rural
103012900840101	103012900840100	3	Punjab	129	No	1	1	1	1	2	1	1	1	3	2	4	1	50	Secondary and higher secondary	Scheduled caste	Married	light	moderate	frequent	underweight	no	no	no	no	no	no	no	no	no	Rural
103012901480101	103012901480100	3	Punjab	129	No	1	1	1	1	2	2	1	3	2	1	5	1	68	Middle school or under	No or other caste	Widowed	Never	Never	never	overweight	no	no	no	no	no	no	no	no	no	Rural
103012901850101	103012901850100	3	Punjab	129	No	1	1	1	2	2	2	2	3	2	1	7	1	46	Secondary and higher secondary	No or other caste	Married	light	heavy	never	normal	yes	no	no	no	no	no	no	no	no	Rural
103012902200101	103012902200100	3	Punjab	129	No	1	1	1	1	4	3	1	1	4	3	10	2	51	Middle school or under	Other backward class	Married	Never	light	seldom	normal	no	no	no	no	no	no	no	no	no	Rural
103012902750101	103012902750100	3	Punjab	129	No	2	2	2	1	2	1	2	1	2	2	7	1	49	Middle school or under	No or other caste	Married	light	heavy	frequent	underweight	no	no	no	no	no	no	no	no	no	Rural
103012903300105	103012903300100	3	Punjab	129	No	1	1	2	1	2	1	2	1	1	1	3	1	60	Never	Scheduled caste	Married	light	moderate	frequent	normal	no	no	no	no	no	no	no	no	no	Rural
103012903520101	103012903520100	3	Punjab	129	No	1	1	2	1	1	1	1	1	1	1	1	1	55	Middle school or under	Scheduled caste	Married	light	moderate	never	overweight	yes	no	no	no	no	no	no	no	yes	Rural
103012903760101	103012903760100	3	Punjab	129	No	1	2	1	1	1	1	2	2	1	1	3	1	81	Never	No or other caste	Widowed	Never	light	never	overweight	no	no	no	no	no	no	no	no	yes	Rural
103012903760102	103012903760100	3	Punjab	129	No	1	1	1	1	2	1	3	1	3	3	7	1	58	Above higher secondary	No or other caste	Married	moderate	moderate	sometimes	overweight	no	no	no	no	no	no	no	no	no	Rural
103012903930101	103012903930100	3	Punjab	129	No	4	2	3	1	1	2	2	3	2	1	11	2	72	Middle school or under	No or other caste	Married	Never	light	frequent		yes	no	no	no	no	no	no	no	yes	Rural
103012904100101	103012904100100	3	Punjab	129	No	1	1	1	1	1	2	2	3	2	2	6	1	66	Middle school or under	No or other caste	Widowed	Never	moderate	seldom	overweight	no	no	no	no	no	no	no	no	no	Rural
103012904310101	103012904310100	3	Punjab	129	No	2	1	2	1	2	1	2	1	1	1	4	1	52	Never	No or other caste	Married	moderate	moderate	frequent	normal	yes	no	no	no	no	no	no	no	no	Rural
103012904640101	103012904640100	3	Punjab	129	No	1	2	2	1	4	1	1	2	2	2	8	1	62	Never	Scheduled caste	Widowed	Never	Never	frequent	normal	no	no	no	no	no	no	no	no	no	Rural
103012904640103	103012904640100	3	Punjab	129	No	1	1	1	1	3	2	1	3	2	2	7	1	59	Never	Other backward class	Married	Never	moderate	sometimes	underweight	yes	no	no	no	no	no	no	no	no	Rural
103012905210101	103012905210100	3	Punjab	129	No	1	1	1	1	2	1	2	1	4	2	6	1	60	Middle school or under	No or other caste	Married	Never	Never	frequent	normal	yes	no	no	no	yes	no	yes	no	no	Rural
103012905210103	103012905210100	3	Punjab	129	No	1	1	1	1	3	1	1	3	2	3	7	1	46	Middle school or under	No or other caste	Married	Never	moderate	frequent	overweight	yes	no	no	no	no	yes	no	no	no	Rural
103013000140101	103013000140100	3	Punjab	130	No	1	1	1	1	2	1	1	1	3	2	4	1	72	Middle school or under	No or other caste	Married	light	light	never	normal	yes	no	no	no	no	no	no	no	no	Rural
103013000140103	103013000140100	3	Punjab	130	No	1	1	2	1	2	1	1	1	3	2	5	1	49	Secondary and higher secondary	No or other caste	Married	Never	light	frequent	overweight	yes	no	no	no	no	no	no	no	yes	Rural
103013000150106	103013000150100	3	Punjab	130	No	1	1	2	1	3	1	2	2	4	3	10	2	66	Middle school or under	Scheduled caste	Others	light	light	sometimes	underweight	no	no	no	no	no	yes	no	no	yes	Rural
103013000150101	103013000150100	3	Punjab	130	No	1	1	2	1	2	1	1	2	2	2	5	1	55	Never	Scheduled caste	Married	light	moderate	frequent	normal	no	no	no	no	no	no	no	no	no	Rural
103013000360101	103013000360100	3	Punjab	130	No	2	1	3	1	2	1	1	2	1	1	5	1	54	Middle school or under	No or other caste	Married	Never	light	frequent	overweight	yes	no	no	no	no	no	no	no	no	Rural
103013001180101	103013001180100	3	Punjab	130	No	2	1	2	1	4	2	1	2	2	2	9	1	49	Middle school or under	Other backward class	Married	Never	heavy	frequent	normal	no	no	no	no	no	no	no	no	no	Rural
103013001380106	103013001380100	3	Punjab	130	No	1	1	1	1	2	1	1	1	3	2	4	1	45	Secondary and higher secondary	No or other caste	Married	Never	moderate	seldom	overweight	no	no	no	no	no	no	no	no	no	Rural
103013001380102	103013001380100	3	Punjab	130	No	1	1	2	1	2	1	2	1	4	3	8	1	49	Middle school or under	No or other caste	Married	Never	light	frequent	normal	no	no	no	no	no	no	no	no	no	Rural
103013001630101	103013001630100	3	Punjab	130	No	1	1	2	1	2	1	1	1	3	3	6	1	52	Never	No or other caste	Married	Never	light	frequent	normal	no	no	no	no	no	no	no	no	no	Rural
103013001730101	103013001730100	3	Punjab	130	No	1	1	2	1	2	2	1	2	2	1	5	1	62	Middle school or under	Other backward class	Married	Never	light	never	overweight	yes	no	no	no	no	no	no	no	yes	Rural
103013001860101	103013001860100	3	Punjab	130	No	1	1	2	1	2	1	2	3	1	2	6	1	54	Never	Other backward class	Married	vigorous	heavy	never	underweight	no	no	no	no	no	no	no	no	no	Rural
103013002180101	103013002180100	3	Punjab	130	No	1	1	1	1	1	1	2	3	3	1	5	1	57	Middle school or under	No or other caste	Married	Never	heavy	never	normal	yes	no	no	no	no	no	no	no	no	Rural
103013002180107	103013002180100	3	Punjab	130	No	2	1	1	1	2	1	1	1	4	1	5	1	75	Never	Other backward class	Others	Never	light	never	normal	no	no	no	no	no	no	no	no	no	Rural
103013002400102	103013002400100	3	Punjab	130	No	1	1	1	1	1	1	1	3	4	3	7	1	45	Middle school or under	No or other caste	Married	Never	light	never		no	no	no	no	no	no	no	no	no	Rural
103013002570101	103013002570100	3	Punjab	130	No	1	1	1	1	2	1	1	2	1	1	2	1	46	Secondary and higher secondary	No or other caste	Married	Never	moderate	never	overweight	no	no	no	no	no	no	no	no	no	Rural
103013003430102	103013003430100	3	Punjab	130	No	1	2	2	1	2	2	3	3	2	2	10	2	48	Middle school or under	No or other caste	Married	Never	moderate	frequent	normal	no	no	no	no	yes	no	no	no	no	Rural
103013003970101	103013003970100	3	Punjab	130	No	1	1	1	1	3	1	1	2	2	2	5	1	47	Never	Scheduled caste	Married	moderate	heavy	frequent	normal	no	no	no	no	no	no	no	no	no	Rural
103013004080101	103013004080100	3	Punjab	130	No	1	1	2	1	2	1	1	2	2	2	5	1	46	Never	Scheduled caste	Married	vigorous	heavy	frequent	underweight	no	no	no	no	no	no	no	no	no	Rural
103013004300101	103013004300100	3	Punjab	130	No	1	1	1	1	2	1	2	2	4	3	8	1	46	Secondary and higher secondary	Scheduled caste	Married	Never	light	seldom	normal	no	no	no	no	no	no	no	no	no	Rural
103013004430101	103013004430100	3	Punjab	130	No	1	2	2	1	2	1	2	2	4	3	10	2	50	Never	Scheduled caste	Married	light	light	frequent	normal	no	no	no	no	no	no	no	no	no	Rural
103013100100101	103013100100100	3	Punjab	131	No	2	2	2	1	2	1	2	1	4	3	10	2	83	Never	Scheduled caste	Married	vigorous	moderate	never	normal	no	no	no	no	no	no	no	no	no	Rural
103013100180101	103013100180100	3	Punjab	131	No	1	2	1	1	2	2	2	2	4	2	9	1	68	Never	Scheduled caste	Widowed	Never	heavy	sometimes	normal	yes	no	no	no	no	no	no	no	no	Rural
103013100210101	103013100210100	3	Punjab	131	No	2	3	3	1	2	1	1	2	2	2	9	1	70	Never	No or other caste	Married	moderate	light	frequent	normal	yes	no	no	no	no	no	no	no	no	Rural
103013100250101	103013100250100	3	Punjab	131	No	1	1	2	1	2	1	2	2	1	1	4	1	46	Middle school or under	No or other caste	Married	Never	moderate	frequent	normal	no	no	no	no	no	no	no	no	no	Rural
103013100250106	103013100250100	3	Punjab	131	No	3	2	4	2	2	1	2	3	2	2	13	2	91	Never	No or other caste	Widowed	Never	heavy	never		no	yes	no	no	no	no	no	no	no	Rural
103013100300101	103013100300100	3	Punjab	131	No	1	2	1	1	2	1	2	2	4	3	9	1	69	Never	Scheduled caste	Married	moderate	light	sometimes	normal	yes	no	no	no	no	no	yes	no	no	Rural
103013100320101	103013100320100	3	Punjab	131	No	1	1	1	1	4	1	1	1	4	2	7	1	51	Never	Scheduled caste	Married	light	Never	frequent	underweight	no	no	no	no	no	no	no	no	no	Rural
103013100490106	103013100490100	3	Punjab	131	No	1	1	1	1	4	1	1	1	4	1	6	1	88	Never	Scheduled caste	Widowed	Never	Never	never	underweight	no	no	no	no	no	no	no	no	no	Rural
103013100650101	103013100650100	3	Punjab	131	No	1	1	1	1	4	1	1	1	4	1	6	1	74	Never	Scheduled caste	Married	vigorous	moderate	never	normal	no	no	no	no	no	no	no	no	no	Rural
103013101100101	103013101100100	3	Punjab	131	No	1	1	2	1	4	1	2	2	2	2	8	1	47	Never	Scheduled caste	Married	Never	moderate	sometimes	normal	no	no	no	no	no	no	no	no	no	Rural
103013101230101	103013101230100	3	Punjab	131	No	1	1	1	1	4	1	1	1	4	1	6	1	70	Middle school or under	Scheduled caste	Married	Never	light	frequent	normal	no	no	no	no	no	no	no	no	no	Rural
103013102280101	103013102280100	3	Punjab	131	No	1	2	2	1	2	1	2	1	4	3	9	1	71	Middle school or under	No or other caste	Married	Never	light	frequent	underweight	yes	no	no	no	no	no	no	no	no	Rural
103013102400101	103013102400100	3	Punjab	131	No	1	4	4	1	2	2	3	2	2	2	13	2	64	Never	Scheduled caste	Married	Never	moderate	sometimes		yes	no	no	yes	yes	no	no	no	no	Rural
103013102620101	103013102620100	3	Punjab	131	No	1	1	1	1	2	1	1	1	1	2	2	1	47	Middle school or under	Scheduled caste	Married	light	moderate	frequent	overweight	no	no	no	no	no	no	no	no	no	Rural
103013102740101	103013102740100	3	Punjab	131	No	1	1	1	1	4	1	1	3	3	2	8	1	58	Never	Other backward class	Married	light	heavy	seldom	overweight	no	no	no	no	no	no	no	no	no	Rural
103013103070101	103013103070100	3	Punjab	131	No	1	1	2	2	2	1	1	1	2	2	5	1	69	Never	Scheduled caste	Widowed	Never	Never	never	underweight	no	no	no	no	no	no	no	no	no	Rural
103013103270104	103013103270100	3	Punjab	131	No	1	1	2	1	1	1	1	3	1	1	3	1	67	Never	Scheduled caste	Married	Never	light	never	normal	yes	no	no	no	yes	no	no	no	no	Rural
103013200090101	103013200090100	3	Punjab	132	No	1	1	2	1	2	1	2	2	4	2	8	1	52	Never	No or other caste	Married	Never	light	sometimes		yes	no	no	no	no	no	no	no	no	Rural
103013200150101	103013200150100	3	Punjab	132	No	1	1	2	1	2	1	2	1	2	2	5	1	68	Never	Scheduled caste	Widowed	light	light	frequent	normal	no	no	no	no	no	no	no	no	no	Rural
103013200260101	103013200260100	3	Punjab	132	No	1	1	2	1	2	1	2	2	4	2	8	1	46	Secondary and higher secondary	Scheduled caste	Married	Never	Never	sometimes	normal	no	no	no	no	no	no	no	no	no	Rural
103013200660101	103013200660100	3	Punjab	132	No	1	1	1	1	2	2	1	1	4	3	7	1	60	Middle school or under	Scheduled caste	Married	vigorous	light	never	normal	yes	no	no	no	yes	no	no	no	no	Rural
103013201140101	103013201140100	3	Punjab	132	No	1	3	3	1	2	1	2	3	2	2	10	2	56	Middle school or under	Scheduled caste	Married	vigorous	heavy	frequent	normal	no	no	no	no	no	no	no	no	no	Rural
103013201680101	103013201680100	3	Punjab	132	No	1	1	2	1	2	1	1	2	2	2	5	1	45	Never	Scheduled caste	Married	Never	moderate	frequent	normal	no	no	no	no	no	no	no	no	no	Rural
103013202500101	103013202500100	3	Punjab	132	No	1	3	2	1	2	2	1	3	3	2	10	2	70	Never	No or other caste	Married	moderate	light	never	overweight	yes	no	no	no	no	no	no	yes	no	Rural
103013202900101	103013202900100	3	Punjab	132	No	1	3	2	2	2	2	3	2	2	2	11	2	65	Middle school or under	No or other caste	Married	moderate	light	frequent	normal	yes	yes	no	no	no	no	no	no	no	Rural
103013203120104	103013203120100	3	Punjab	132	No	1	2	1	1	2	1	2	1	4	2	7	1	66	Never	No or other caste	Married	vigorous	heavy	frequent	underweight	yes	no	no	no	no	no	no	no	no	Rural
103013204000101	103013204000100	3	Punjab	132	No	1	2	2	1	2	1	2	2	2	2	7	1	73	Never	Scheduled caste	Widowed	light	moderate	seldom	normal	yes	no	no	no	no	yes	no	no	no	Rural
103013204280101	103013204280100	3	Punjab	132	No	1	1	2	1	2	1	2	3	4	2	9	1	63	Never	Scheduled caste	Married	Never	moderate	frequent	normal	no	no	no	no	no	yes	no	no	no	Rural
103013300210101	103013300210100	3	Punjab	133	No	1	1	3	1	4	1	1	1	4	4	11	2	86	Middle school or under	Other backward class	Others	Never	Never	never		no	no	no	no	no	no	no	no	no	Rural
103013300300101	103013300300100	3	Punjab	133	No	2	2	2	1	1	1	1	1	4	1	6	1	83	Never	No or other caste	Widowed	Never	Never	never	overweight	yes	no	no	no	yes	no	yes	yes	yes	Rural
103013300300102	103013300300100	3	Punjab	133	No	1	2	2	1	1	1	1	1	4	1	5	1	45	Middle school or under	No or other caste	Married	Never	Never	frequent	normal	no	no	no	no	no	no	no	no	no	Rural
103013300380101	103013300380100	3	Punjab	133	No	1	1	1	1	1	1	1	2	4	1	4	1	55	Middle school or under	No or other caste	Married	Never	Never	frequent	overweight	no	no	no	no	no	no	no	no	no	Rural
103013300380106	103013300380100	3	Punjab	133	No	1	1	2	1	1	1	1	1	4	1	4	1	81	Never	No or other caste	Widowed	Never	Never	never	overweight	no	no	no	no	no	no	yes	no	no	Rural
103013300640101	103013300640100	3	Punjab	133	No	2	2	4	1	2	1	1	3	1	4	11	2	62	Never	Scheduled caste	Married	Never	Never	never	overweight	yes	yes	no	no	yes	no	no	no	yes	Rural
103013300690101	103013300690100	3	Punjab	133	No	1	3	3	2	2	3	3	3	2	4	16	2	75	Never	Scheduled caste	Married	Never	Never	never	normal	yes	no	no	no	no	no	no	no	no	Rural
103013301270101	103013301270100	3	Punjab	133	No	1	1	4	1	3	1	1	1	3	1	7	1	72	Never	No or other caste	Widowed	Never	Never	never	overweight	yes	no	no	no	no	no	no	no	no	Rural
103013301410104	103013301410100	3	Punjab	133	No	1	1	1	1	1	2	1	2	4	1	5	1	50	Middle school or under	No or other caste	Married	Never	Never	frequent	overweight	yes	no	no	no	no	no	no	no	no	Rural
103013301600104	103013301600100	3	Punjab	133	No	1	1	1	1	4	2	1	1	4	4	10	2	90	Never	No or other caste	Married	Never	Never	never	normal	no	no	no	no	no	no	no	no	no	Rural
103013301820103	103013301820100	3	Punjab	133	No	2	1	1	1	4	1	1	1	1	1	4	1	84	Never	No or other caste	Widowed	Never	Never	never	normal	yes	no	no	no	no	no	no	no	no	Rural
103013301820101	103013301820100	3	Punjab	133	No	1	1	1	1	2	1	1	1	2	1	2	1	58	Middle school or under	No or other caste	Married	Never	Never	never	normal	yes	no	no	no	no	no	no	no	yes	Rural
103013301900101	103013301900100	3	Punjab	133	No	2	2	4	1	3	3	2	1	1	2	11	2	66	Middle school or under	Other backward class	Married	light	light	never	overweight	yes	no	no	no	no	no	no	no	no	Rural
103013302310101	103013302310100	3	Punjab	133	No	1	1	1	4	4	4	1	1	1	1	9	1	46	Middle school or under	Other backward class	Married	light	Never	never	overweight	no	no	no	no	no	no	no	no	no	Rural
103013302390101	103013302390100	3	Punjab	133	No	1	1	1	1	2	1	1	1	2	2	3	1	58	Never	Scheduled caste	Married	Never	Never	frequent	overweight	yes	no	no	no	no	no	yes	no	no	Rural
103013302600101	103013302600100	3	Punjab	133	No	1	1	3	2	1	1	1	1	4	1	6	1	70	Never	Other backward class	Married	Never	Never	never	overweight	yes	no	no	no	no	no	no	no	no	Rural
103013302760101	103013302760100	3	Punjab	133	No	3	2	2	3	2	1	2	1	1	2	9	1	62	Middle school or under	No or other caste	Married	moderate	moderate	seldom	overweight	yes	no	no	no	no	no	no	no	no	Rural
103013302930101	103013302930100	3	Punjab	133	No	1	1	4	1	2	1	1	1	3	1	6	1	55	Never	Other backward class	Married	moderate	Never	sometimes	normal	yes	no	no	no	no	no	no	no	no	Rural
103013400290102	103013400290100	3	Punjab	134	No	2	3	2	2	3	2	3	2	3	2	14	2	53	Never	Scheduled caste	Married	Never	Never	seldom	normal	yes	no	no	no	no	no	no	no	no	Rural
103013400410101	103013400410100	3	Punjab	134	No	2	3	2	4	4	2	1	1	4	4	17	2	66	Never	Scheduled caste	Married	Never	Never	frequent	underweight	no	no	no	no	no	no	no	no	no	Rural
103013400430101	103013400430100	3	Punjab	134	No	2	2	4	1	3	1	1	3	2	2	11	2	46	Middle school or under	Scheduled caste	Married	Never	Never	never	overweight	no	no	no	no	no	no	no	no	no	Rural
103013400440101	103013400440100	3	Punjab	134	No	3	2	3	3	3	2	4	2	3	2	17	2	60	Never	Scheduled caste	Widowed	Never	Never	seldom	overweight	yes	no	no	no	no	no	no	no	no	Rural
103013400670106	103013400670100	3	Punjab	134	No	2	3	1	2	4	2	3	2	2	3	14	2	61	Never	Scheduled caste	Widowed	Never	Never	seldom	normal	no	no	no	no	no	no	yes	no	no	Rural
103013400780102	103013400780100	3	Punjab	134	No	1	1	2	1	2	1	1	2	4	2	7	1	64	Never	Scheduled caste	Married	Never	Never	never	normal	yes	yes	no	no	no	no	no	no	no	Rural
103013400830101	103013400830100	3	Punjab	134	No	1	2	2	1	3	2	2	1	4	2	10	2	47	Middle school or under	Scheduled caste	Married	Never	Never	never	normal	yes	no	no	no	no	no	yes	no	no	Rural
103013400950105	103013400950100	3	Punjab	134	No	1	2	2	1	3	1	1	2	3	2	8	1	70	Never	Scheduled caste	Married	light	heavy	seldom	normal	yes	no	no	no	no	no	no	no	no	Rural
103013401280101	103013401280100	3	Punjab	134	No	1	1	2	1	4	1	1	1	1	2	5	1	48	Middle school or under	Scheduled caste	Married	light	Never	never	normal	no	no	no	no	no	no	no	no	no	Rural
103013401460101	103013401460100	3	Punjab	134	No	1	1	1	1	3	1	2	2	3	2	7	1	72	Never	Scheduled caste	Married	Never	Never	never	normal	no	no	no	no	no	no	no	no	no	Rural
103013401560102	103013401560100	3	Punjab	134	No	2	3	2	3	2	2	3	3	1	3	14	2	51	Never	Scheduled caste	Married	Never	Never	never	overweight	yes	no	no	no	no	no	yes	no	no	Rural
103013401890101	103013401890100	3	Punjab	134	No	1	1	3	1	3	1	2	1	2	2	7	1	45	Never	Other backward class	Widowed	light	Never	never	normal	no	no	no	no	no	no	no	no	no	Rural
103013402530102	103013402530100	3	Punjab	134	No	2	2	3	3	2	2	4	3	3	3	17	2	45	Never	Other backward class	Married	Never	Never	never	normal	yes	no	no	no	no	no	no	no	yes	Rural
103013403090107	103013403090100	3	Punjab	134	No	1	2	2	1	4	1	1	1	2	2	7	1	68	Never	Other backward class	Widowed	moderate	Never	never	normal	no	no	no	no	no	no	no	no	no	Rural
103013500110101	103013500110100	3	Punjab	135	No	1	2	3	1	2	2	1	3	3	2	10	2	67	Secondary and higher secondary	No or other caste	Married	Never	Never	frequent	overweight	yes	yes	no	no	no	no	no	no	no	Rural
103013500190101	103013500190100	3	Punjab	135	No	2	2	2	1	3	1	1	2	3	3	10	2	69	Above higher secondary	No or other caste	Married	Never	Never	never	normal	no	no	no	no	no	no	no	no	no	Rural
103013500300101	103013500300100	3	Punjab	135	No	1	2	1	1	4	1	1	1	4	4	10	2	46	Secondary and higher secondary	No or other caste	Married	Never	Never	frequent	normal	no	no	no	no	no	no	no	no	no	Rural
103013500360101	103013500360100	3	Punjab	135	No	1	1	1	1	4	1	1	1	4	2	7	1	67	Middle school or under	No or other caste	Married	Never	Never	never	overweight	no	yes	no	no	no	no	no	no	no	Rural
103013501580101	103013501580100	3	Punjab	135	No	2	2	2	1	3	1	1	2	3	3	10	2	77	Never	Scheduled caste	Married	Never	Never	never	normal	yes	no	no	no	yes	no	no	no	yes	Rural
103013502540101	103013502540100	3	Punjab	135	No	1	2	1	1	4	1	1	1	4	2	8	1	63	Middle school or under	Scheduled caste	Married	Never	Never	never	overweight	yes	no	no	no	yes	no	no	no	yes	Rural
103013503010101	103013503010100	3	Punjab	135	No	2	2	2	1	3	1	1	2	3	2	9	1	60	Secondary and higher secondary	No or other caste	Married	Never	Never	never	normal	no	no	no	no	no	no	no	no	no	Rural
103013503370101	103013503370100	3	Punjab	135	No	1	1	1	1	4	1	1	1	4	2	7	1	49	Secondary and higher secondary	No or other caste	Married	Never	Never	seldom	normal	no	no	no	no	no	no	no	no	no	Rural
103013503630101	103013503630100	3	Punjab	135	No	1	1	2	1	3	1	2	2	3	3	9	1	61	Secondary and higher secondary	No or other caste	Married	Never	Never	frequent	overweight	no	no	no	no	no	no	no	no	no	Rural
103013503880204	103013503880200	3	Punjab	135	No	1	1	4	1	4	1	1	1	4	2	10	2	70	Secondary and higher secondary	No or other caste	Married	Never	Never	never	overweight	no	yes	no	no	no	no	no	no	no	Rural
103013505140102	103013505140100	3	Punjab	135	No	1	1	2	2	2	1	3	3	3	2	10	2	47	Never	No or other caste	Married	Never	Never	seldom	overweight	yes	no	no	no	no	no	no	no	yes	Rural
103013505140101	103013505140100	3	Punjab	135	No	1	1	2	1	3	1	2	2	3	2	8	1	80	Never	No or other caste	Widowed	Never	Never	never	overweight	yes	no	no	no	no	no	no	no	no	Rural
103013505370101	103013505370100	3	Punjab	135	No	3	1	2	1	3	1	1	1	3	3	9	1	66	Secondary and higher secondary	No or other caste	Married	Never	Never	never	normal	yes	no	no	no	no	no	no	yes	no	Rural
103013506260101	103013506260100	3	Punjab	135	No	1	2	3	1	3	1	1	2	4	2	10	2	75	Secondary and higher secondary	No or other caste	Married	Never	Never	frequent	underweight	yes	no	no	no	no	no	no	no	no	Rural
103013506750101	103013506750100	3	Punjab	135	No	1	1	2	1	2	1	2	2	3	2	7	1	63	Middle school or under	No or other caste	Married	Never	Never	never	overweight	no	no	no	no	no	no	no	no	no	Rural
103013506980101	103013506980100	3	Punjab	135	No	1	3	3	1	3	1	1	2	4	3	12	2	59	Never	No or other caste	Married	Never	Never	never	overweight	yes	yes	no	no	no	no	no	no	no	Rural
103013507260101	103013507260100	3	Punjab	135	No	1	1	2	1	3	1	2	2	3	2	8	1	53	Middle school or under	No or other caste	Married	Never	light	never		no	yes	no	no	no	no	no	no	no	Rural
103013600230201	103013600230200	3	Punjab	136	No	2	2	3	1	2	1	1	1	3	3	9	1	59	Secondary and higher secondary	No or other caste	Married	Never	Never	never	normal	no	no	no	no	no	no	yes	no	no	Rural
103013600260101	103013600260100	3	Punjab	136	No	1	1	1	1	1	1	4	4	1	1	6	1	80	Middle school or under	No or other caste	Widowed	Never	light	frequent	normal	no	no	no	no	no	no	no	no	no	Rural
103013600290101	103013600290100	3	Punjab	136	No	1	1	3	1	2	1	1	1	2	2	5	1	75	Never	No or other caste	Others	Never	Never	never	overweight	no	no	no	no	no	no	no	no	no	Rural
103013600870101	103013600870100	3	Punjab	136	No	1	1	1	1	4	1	1	1	4	1	6	1	72	Never	Scheduled caste	Married	Never	Never	never	underweight	no	no	no	no	no	no	no	no	no	Rural
103013601100101	103013601100100	3	Punjab	136	No	1	1	4	1	2	1	1	1	3	3	8	1	52	Secondary and higher secondary	Scheduled caste	Married	moderate	heavy	never	underweight	no	no	no	no	no	no	yes	no	no	Rural
103013601190101	103013601190100	3	Punjab	136	No	1	1	1	1	3	1	1	1	1	1	2	1	60	Never	Scheduled caste	Married	light	moderate	never	normal	no	no	no	no	no	no	no	no	no	Rural
103013601330101	103013601330100	3	Punjab	136	No	1	1	2	1	4	1	2	1	2	2	7	1	55	Middle school or under	Scheduled caste	Widowed	Never	moderate	never	normal	no	no	no	no	no	no	no	no	no	Rural
103013601380206	103013601380200	3	Punjab	136	No	1	1	1	1	4	1	1	1	4	1	6	1	72	Never	Scheduled caste	Married	Never	Never	never	underweight	yes	no	no	no	no	no	no	no	no	Rural
103013601530101	103013601530100	3	Punjab	136	No	1	1	1	1	3	1	1	1	4	1	5	1	67	Middle school or under	No or other caste	Married	Never	Never	never	normal	no	no	no	no	no	no	no	no	no	Rural
103013601660201	103013601660200	3	Punjab	136	No	1	1	1	1	1	2	4	4	1	1	7	1	62	Secondary and higher secondary	No or other caste	Married	vigorous	light	frequent	normal	no	no	no	no	no	no	no	no	no	Rural
103013603520101	103013603520100	3	Punjab	136	No	1	1	1	1	2	1	1	1	1	1	1	1	56	Never	Scheduled caste	Married	Never	heavy	frequent	normal	no	no	no	no	no	no	no	no	no	Rural
103013603910101	103013603910100	3	Punjab	136	No	1	1	2	1	1	1	1	1	1	1	1	1	57	Secondary and higher secondary	No or other caste	Married	Never	Never	never	overweight	no	no	no	no	no	no	no	no	no	Rural
103013604120101	103013604120100	3	Punjab	136	No	1	1	2	2	3	3	3	3	2	2	12	2	48	Middle school or under	Scheduled trible	Married	Never	Never	never	overweight	no	no	no	no	no	no	no	no	no	Rural
103013604690104	103013604690100	3	Punjab	136	No	1	1	1	1	4	1	2	1	4	2	8	1	60	Middle school or under	Scheduled caste	Married	Never	Never	never	normal	yes	no	no	no	no	no	yes	no	no	Rural
103013604860101	103013604860100	3	Punjab	136	No	1	1	2	1	4	1	2	2	2	2	8	1	54	Middle school or under	Scheduled caste	Married	Never	moderate	never	normal	no	no	no	no	no	no	no	no	no	Rural
103013605020101	103013605020100	3	Punjab	136	No	1	1	1	1	4	1	1	1	4	1	6	1	56	Never	No or other caste	Married	Never	Never	never	overweight	no	no	no	no	no	no	no	no	no	Rural
103013700030101	103013700030100	3	Punjab	137	No	1	1	1	1	4	1	1	1	4	4	9	1	72	Never	No or other caste	Married	Never	Never	never	normal	no	no	no	no	no	no	yes	no	no	Rural
103013700070101	103013700070100	3	Punjab	137	No	1	2	3	1	4	1	1	1	2	1	7	1	77	Never	Other backward class	Widowed	Never	light	never	normal	no	no	no	yes	no	no	no	no	no	Rural
103013700940101	103013700940100	3	Punjab	137	No	1	1	2	1	3	1	1	2	2	2	6	1	57	Middle school or under	Scheduled caste	Married	Never	Never	never	overweight	yes	yes	no	no	no	no	no	no	no	Rural
103013704550108	103013704550100	3	Punjab	137	No	4	3	4	1	3	1	1	1	3	4	15	2	72	Middle school or under	No or other caste	Married	Never	Never	never	normal	no	no	no	no	no	no	yes	no	no	Rural
103013704970205	103013704970200	3	Punjab	137	No	1	2	1	1	2	1	1	1	1	1	2	1	71	Never	Scheduled caste	Widowed	moderate	heavy	never	overweight	no	no	no	no	no	no	no	no	no	Rural
103013704970201	103013704970200	3	Punjab	137	No	1	1	1	1	4	1	1	1	4	4	9	1	57	Never	Scheduled caste	Married	Never	Never	never	normal	no	no	no	no	no	no	no	no	no	Rural
103013705890101	103013705890100	3	Punjab	137	No	1	1	1	1	4	1	1	1	4	4	9	1	45	Middle school or under	Scheduled caste	Married	Never	Never	never	overweight	no	no	no	no	no	no	no	no	no	Rural
103013706300101	103013706300100	3	Punjab	137	No	1	1	3	3	3	2	2	3	3	3	14	2	60	Never	Scheduled caste	Others	Never	Never	never	underweight	no	no	no	no	no	no	no	no	no	Rural
103013707080101	103013707080100	3	Punjab	137	No	1	1	1	1	4	1	2	2	2	2	7	1	49	Secondary and higher secondary	No or other caste	Married	Never	Never	never	normal	no	no	no	no	no	no	yes	no	no	Rural
103013800210102	103013800210100	3	Punjab	138	No	1	1	2	2	3	1	2	1	3	3	9	1	48	Secondary and higher secondary	Scheduled caste	Married	Never	Never	never	overweight	yes	no	no	no	no	no	no	no	no	Rural
103013800830101	103013800830100	3	Punjab	138	No	1	1	1	1	2	1	2	3	2	2	6	1	63	Middle school or under	No or other caste	Married	Never	Never	never	overweight	yes	yes	no	no	no	no	no	no	no	Rural
103013801040101	103013801040100	3	Punjab	138	No	1	1	2	1	3	1	1	2	3	3	8	1	51	Middle school or under	Scheduled caste	Married	light	Never	never	overweight	no	no	no	no	no	no	no	no	no	Rural
103013801040108	103013801040100	3	Punjab	138	No	1	1	1	1	4	1	1	1	4	2	7	1	83	Never	Scheduled caste	Widowed	Never	Never	never	normal	no	no	no	no	no	no	no	no	no	Rural
103013801300101	103013801300100	3	Punjab	138	No	1	2	3	1	3	2	2	3	3	2	12	2	82	Never	Scheduled caste	Widowed	Never	moderate	never	normal	no	no	no	no	no	no	no	no	no	Rural
103013801870101	103013801870100	3	Punjab	138	No	1	1	1	1	3	1	1	1	3	1	4	1	59	Middle school or under	No or other caste	Married	Never	Never	seldom	overweight	no	yes	no	no	no	no	no	no	no	Rural
103013803310101	103013803310100	3	Punjab	138	No	1	2	2	1	2	2	1	2	3	2	8	1	51	Secondary and higher secondary	No or other caste	Married	Never	Never	never	overweight	yes	no	no	no	no	no	no	no	no	Rural
103013803690101	103013803690100	3	Punjab	138	No	1	1	1	1	4	2	1	1	4	1	7	1	50	Never	No or other caste	Married	Never	heavy	never	normal	no	no	no	no	no	no	no	no	no	Rural
103013804690101	103013804690100	3	Punjab	138	No	1	1	1	1	2	1	2	2	3	1	5	1	67	Middle school or under	Other backward class	Married	Never	Never	never	overweight	yes	no	no	yes	no	no	no	no	yes	Rural
103013900210107	103013900210100	3	Punjab	139	No	1	1	1	1	1	1	1	1	2	1	1	1	87	Never	Scheduled caste	Married	Never	Never	never	underweight	no	no	no	no	no	no	no	no	no	Rural
103013900310101	103013900310100	3	Punjab	139	No	1	1	1	1	4	1	1	2	2	2	6	1	60	Never	Scheduled caste	Married	Never	moderate	never	overweight	yes	no	no	no	no	no	yes	no	no	Rural
103013900320102	103013900320100	3	Punjab	139	No	1	1	1	1	4	1	1	1	4	4	9	1	45	Never	Scheduled caste	Married	Never	Never	never	overweight	no	no	no	no	no	no	no	no	no	Rural
103013900680101	103013900680100	3	Punjab	139	No	1	1	2	2	2	2	2	2	3	2	9	1	46	Never	Scheduled caste	Married	Never	Never	never	overweight	yes	no	no	no	no	no	no	no	no	Rural
103013901230101	103013901230100	3	Punjab	139	No	1	1	1	1	2	1	1	1	3	2	4	1	45	Secondary and higher secondary	Scheduled caste	Married	Never	moderate	sometimes	overweight	no	no	no	no	no	no	no	no	no	Rural
103013901460101	103013901460100	3	Punjab	139	No	1	1	1	1	4	1	1	1	4	1	6	1	52	Never	No or other caste	Married	Never	moderate	frequent	overweight	no	no	no	no	no	no	no	no	no	Rural
103013901960102	103013901960100	3	Punjab	139	No	1	1	1	1	3	3	2	2	2	2	8	1	69	Never	Scheduled caste	Married	Never	Never	never	normal	no	no	no	no	no	no	no	no	no	Rural
103013903200201	103013903200200	3	Punjab	139	No	1	1	1	1	2	1	1	1	2	2	3	1	60	Never	No or other caste	Married	light	light	sometimes	normal	no	no	no	no	no	no	no	no	no	Rural
103013903750102	103013903750100	3	Punjab	139	No	2	3	1	1	4	1	1	1	4	2	10	2	47	Middle school or under	No or other caste	Married	Never	Never	never	normal	no	no	no	no	no	no	no	no	no	Rural
103013903750101	103013903750100	3	Punjab	139	No	1	1	1	1	4	1	1	1	4	4	9	1	90	Middle school or under	No or other caste	Widowed	Never	Never	never		no	no	no	no	no	no	yes	no	no	Rural
103013903940101	103013903940100	3	Punjab	139	No	1	2	3	1	1	1	2	2	3	2	8	1	60	Secondary and higher secondary	No or other caste	Married	Never	Never	never	overweight	no	no	no	yes	no	no	no	no	no	Rural
103013904240101	103013904240100	3	Punjab	139	No	1	1	1	1	1	1	1	1	1	1	0	1	74	Middle school or under	No or other caste	Married	Never	light	never	underweight	no	no	no	no	no	no	no	no	no	Rural
103013904560101	103013904560100	3	Punjab	139	No	1	2	2	3	3	2	3	3	2	2	13	2	50	Never	Scheduled caste	Married	Never	light	never	normal	yes	no	no	no	no	no	no	no	no	Rural
103013905290105	103013905290100	3	Punjab	139	No	1	1	1	1	4	1	1	1	4	1	6	1	74	Never	No or other caste	Widowed	Never	Never	never	overweight	no	no	no	no	no	no	no	no	no	Rural
103013905870102	103013905870100	3	Punjab	139	No	1	1	3	1	4	1	1	1	3	3	9	1	46	Secondary and higher secondary	No or other caste	Married	Never	Never	never	normal	no	no	no	no	no	no	yes	no	no	Rural
103013905870101	103013905870100	3	Punjab	139	No	1	1	1	1	4	1	1	1	4	1	6	1	75	Never	No or other caste	Widowed	Never	Never	never	normal	yes	no	no	no	no	no	no	no	no	Rural
103014000100101	103014000100100	3	Punjab	140	No	2	1	2	1	2	1	1	2	2	2	6	1	70	Never	Scheduled caste	Married	Never	heavy	never	underweight	no	no	no	no	no	no	no	no	no	Rural
103014000200107	103014000200100	3	Punjab	140	No	2	3	1	3	2	2	2	3	2	2	12	2	70	Never	Scheduled caste	Married	Never	light	never	normal	no	no	no	no	no	no	no	no	no	Rural
103014000680101	103014000680100	3	Punjab	140	No	1	3	1	1	4	1	1	1	4	3	10	2	45	Never	Scheduled caste	Others	Never	Never	never	underweight	yes	no	no	no	no	yes	yes	yes	no	Rural
103014000680102	103014000680100	3	Punjab	140	No	1	1	2	1	4	1	1	1	4	2	8	1	74	Never	Scheduled caste	Widowed	Never	Never	never	normal	no	no	no	no	no	no	no	no	no	Rural
103014001310109	103014001310100	3	Punjab	140	No	2	1	1	1	3	1	1	2	2	2	6	1	63	Never	Scheduled caste	Widowed	Never	moderate	never	overweight	yes	no	no	no	no	no	no	no	yes	Rural
103014002690101	103014002690100	3	Punjab	140	No	1	1	2	1	2	1	2	3	3	2	8	1	45	Never	Scheduled caste	Married	Never	Never	frequent	normal	yes	no	no	no	no	no	no	no	no	Rural
103014002790101	103014002790100	3	Punjab	140	No	1	1	2	2	2	3	2	1	2	3	9	1	58	Never	Scheduled caste	Married	moderate	Never	never	normal	yes	no	no	no	no	no	no	no	no	Rural
103014002890104	103014002890100	3	Punjab	140	No	2	2	2	1	3	1	1	2	3	3	10	2	65	Middle school or under	Other backward class	Married	Never	Never	never	normal	no	no	no	no	no	no	no	no	no	Rural
103014003030201	103014003030200	3	Punjab	140	No	1	1	2	1	3	1	2	2	3	2	8	1	66	Never	No or other caste	Married	Never	Never	never	normal	yes	no	no	no	no	no	no	no	no	Rural
103014003200102	103014003200100	3	Punjab	140	No	2	2	2	1	3	1	1	2	3	3	10	2	51	Secondary and higher secondary	No or other caste	Married	Never	Never	never	overweight	yes	yes	no	no	no	no	no	no	yes	Rural
103014003360101	103014003360100	3	Punjab	140	No	2	2	3	1	4	1	1	1	4	2	11	2	71	Middle school or under	Other backward class	Married	Never	Never	never	overweight	yes	no	no	no	no	no	no	no	no	Rural
103014100080101	103014100080100	3	Punjab	141	No	1	1	1	1	3	1	1	1	4	2	6	1	75	Middle school or under	No or other caste	Married	Never	Never	never	overweight	yes	no	no	no	no	no	no	no	no	Rural
103014102990201	103014102990200	3	Punjab	141	No	2	3	2	2	2	2	3	2	3	2	13	2	46	Middle school or under	Other backward class	Married	Never	Never	seldom	normal	no	no	no	yes	no	no	no	no	yes	Rural
103014103950101	103014103950100	3	Punjab	141	No	1	1	1	1	4	1	1	1	4	1	6	1	50	Middle school or under	Scheduled caste	Married	Never	Never	sometimes	normal	no	no	no	no	no	no	no	no	no	Rural
103014105020101	103014105020100	3	Punjab	141	No	1	2	1	1	3	2	2	2	3	3	10	2	46	Middle school or under	Scheduled caste	Married	Never	heavy	never	overweight	no	no	no	no	no	no	no	no	no	Rural
103014105880101	103014105880100	3	Punjab	141	No	2	2	2	1	4	1	1	1	2	4	10	2	55	Never	Scheduled caste	Married	Never	Never	never	overweight	no	no	no	no	no	yes	no	no	no	Rural
103014106090101	103014106090100	3	Punjab	141	No	1	2	3	1	4	1	1	2	3	3	11	2	47	Middle school or under	Scheduled caste	Married	Never	Never	never	normal	no	no	no	no	no	no	no	no	no	Rural
103014106330101	103014106330100	3	Punjab	141	No	1	1	3	1	3	2	3	2	3	2	11	2	71	Never	Scheduled caste	Married	Never	Never	never	normal	yes	no	no	no	no	no	no	no	no	Rural
103014106330104	103014106330100	3	Punjab	141	No	1	1	1	1	1	3	2	1	3	1	5	1	80	Middle school or under	Scheduled caste	Widowed	Never	Never	never	normal	no	no	no	no	no	no	no	no	no	Rural
103014106750201	103014106750200	3	Punjab	141	No	1	1	1	2	2	1	1	2	2	2	5	1	58	Never	Scheduled caste	Married	Never	heavy	frequent	overweight	yes	no	no	no	no	no	no	no	no	Rural
103014200080205	103014200080200	3	Punjab	142	No	2	3	4	1	2	1	2	2	3	3	13	2	68	Never	Scheduled caste	Widowed	Never	Never	never	normal	yes	no	no	no	no	no	no	no	no	Rural
103014200180201	103014200180200	3	Punjab	142	No	2	3	2	2	3	1	1	2	2	2	10	2	75	Never	Scheduled caste	Married	Never	Never	never	underweight	no	yes	no	no	no	yes	yes	no	no	Rural
103014200210107	103014200210100	3	Punjab	142	No	1	2	1	1	1	3	1	1	2	1	4	1	71	Never	Scheduled caste	Widowed	Never	light	never	normal	no	no	no	no	no	no	no	no	no	Rural
103014201330101	103014201330100	3	Punjab	142	No	3	2	2	3	3	3	1	2	2	1	12	2	50	Middle school or under	No or other caste	Married	Never	Never	frequent	underweight	yes	no	no	no	no	no	no	no	no	Rural
103014201490101	103014201490100	3	Punjab	142	No	1	2	2	3	3	2	3	2	2	3	13	2	50	Never	No or other caste	Married	Never	Never	never	normal	yes	no	no	no	no	no	no	no	no	Rural
103014201650101	103014201650100	3	Punjab	142	No	1	1	2	3	2	3	3	2	2	2	11	2	60	Middle school or under	Other backward class	Married	Never	Never	never	overweight	yes	no	no	no	no	no	no	no	no	Rural
103014201800101	103014201800100	3	Punjab	142	No	3	2	2	3	3	3	3	2	2	3	16	2	65	Never	Scheduled caste	Married	Never	moderate	frequent	normal	no	no	no	no	no	no	no	no	no	Rural
103014202280101	103014202280100	3	Punjab	142	No	2	1	3	1	2	1	1	1	4	4	10	2	60	Middle school or under	Other backward class	Married	Never	Never	frequent	underweight	yes	no	no	no	no	no	yes	no	no	Rural
103014202740101	103014202740100	3	Punjab	142	No	3	2	2	1	3	1	2	1	3	2	10	2	58	Never	No or other caste	Married	Never	Never	never	normal	yes	yes	no	no	no	no	no	no	no	Rural
103014203180101	103014203180100	3	Punjab	142	No	2	1	1	2	4	2	2	1	2	1	8	1	65	Middle school or under	Other backward class	Married	Never	moderate	frequent	normal	no	no	no	no	no	no	no	no	no	Rural
103014203310101	103014203310100	3	Punjab	142	No	1	1	1	1	4	1	2	2	2	2	7	1	69	Never	No or other caste	Married	Never	Never	never	overweight	yes	no	no	no	no	no	no	no	no	Rural
103014300090101	103014300090100	3	Punjab	143	No	1	1	1	1	3	1	1	1	4	2	6	1	64	Never	Scheduled caste	Married	Never	Never	seldom	normal	no	no	no	no	no	no	no	no	no	Rural
103014300210101	103014300210100	3	Punjab	143	No	2	2	2	1	3	1	1	2	3	3	10	2	67	Never	No or other caste	Married	Never	moderate	frequent	underweight	no	no	no	no	no	no	no	no	no	Rural
103014300680107	103014300680100	3	Punjab	143	No	2	2	2	1	3	1	1	2	3	3	10	2	59	Never	No or other caste	Others	Never	Never	frequent	overweight	no	no	no	no	no	no	no	no	no	Rural
103014300680102	103014300680100	3	Punjab	143	No	1	1	2	1	2	1	2	1	3	2	6	1	69	Never	No or other caste	Married	Never	Never	never	overweight	no	yes	yes	no	no	no	no	no	no	Rural
103014300680108	103014300680100	3	Punjab	143	No	1	2	2	1	3	1	2	2	3	2	9	1	49	Never	No or other caste	Others	Never	Never	frequent	normal	no	no	no	no	no	no	no	no	no	Rural
103014300680101	103014300680100	3	Punjab	143	No	2	3	2	3	3	3	2	3	3	2	16	2	90	Never	No or other caste	Widowed	Never	Never	never	normal	yes	no	no	no	yes	no	no	no	yes	Rural
103014301300201	103014301300200	3	Punjab	143	No	1	1	1	1	3	1	1	2	2	2	5	1	65	Never	Scheduled caste	Married	Never	light	frequent	normal	no	no	no	no	no	no	no	no	no	Rural
103014301480101	103014301480100	3	Punjab	143	No	3	1	1	1	4	1	1	1	2	2	7	1	60	Never	Scheduled caste	Married	Never	Never	seldom	underweight	no	no	no	no	no	no	no	no	no	Rural
103014302440101	103014302440100	3	Punjab	143	No	1	2	2	2	4	2	1	1	3	2	10	2	45	Middle school or under	Other backward class	Married	Never	Never	never		yes	yes	no	no	no	no	no	no	no	Rural
103014303270101	103014303270100	3	Punjab	143	No	2	2	3	1	3	1	1	1	2	2	8	1	55	Never	Scheduled caste	Widowed	Never	heavy	never	underweight	no	yes	no	no	no	no	no	yes	no	Rural
103014304540101	103014304540100	3	Punjab	143	No	1	1	1	1	3	1	1	1	4	3	7	1	69	Never	Scheduled caste	Married	Never	Never	never	overweight	no	yes	no	no	no	no	no	no	no	Rural
103014305040104	103014305040100	3	Punjab	143	No	1	1	1	1	3	1	1	1	4	2	6	1	53	Secondary and higher secondary	Scheduled caste	Married	Never	Never	never	normal	yes	no	no	no	no	no	no	no	no	Rural
103014305610101	103014305610100	3	Punjab	143	No	2	2	2	1	3	1	1	2	3	3	10	2	65	Never	Scheduled caste	Married	Never	moderate	frequent	normal	no	no	no	no	no	no	no	no	no	Rural
103014305990101	103014305990100	3	Punjab	143	No	2	2	1	1	3	1	2	2	3	2	9	1	60	Middle school or under	No or other caste	Married	Never	Never	never	normal	yes	no	no	no	no	yes	no	no	yes	Rural
103014307520101	103014307520100	3	Punjab	143	No	1	1	1	1	2	1	2	2	3	2	6	1	84	Secondary and higher secondary	No or other caste	Married	Never	Never	never	normal	yes	yes	no	no	no	no	no	no	no	Rural
103014400070109	103014400070100	3	Punjab	144	No	1	2	1	1	1	1	1	1	3	1	3	1	82	Secondary and higher secondary	No or other caste	Others	Never	Never	never	normal	yes	no	no	no	no	no	no	no	no	Rural
103014400220101	103014400220100	3	Punjab	144	No	1	1	2	1	3	1	2	2	3	4	10	2	53	Middle school or under	No or other caste	Married	Never	Never	never	overweight	yes	no	no	no	no	yes	no	no	no	Rural
103014400630101	103014400630100	3	Punjab	144	No	2	3	2	1	2	1	1	1	4	2	9	1	68	Middle school or under	No or other caste	Married	Never	Never	never	underweight	no	no	no	no	no	no	no	no	no	Rural
103014400700101	103014400700100	3	Punjab	144	No	1	1	1	1	2	1	1	1	2	1	2	1	71	Secondary and higher secondary	Scheduled caste	Married	Never	light	never	overweight	yes	no	no	no	yes	no	no	no	no	Rural
103014400860101	103014400860100	3	Punjab	144	No	1	1	3	1	2	1	2	2	2	3	8	1	76	Middle school or under	Scheduled caste	Married	Never	Never	never	underweight	no	no	no	no	no	no	yes	no	no	Rural
103014400950105	103014400950100	3	Punjab	144	No	1	1	1	1	1	2	1	1	4	1	4	1	80	Never	Scheduled caste	Widowed	light	Never	never	underweight	no	no	no	no	no	no	no	no	no	Rural
103014401100101	103014401100100	3	Punjab	144	No	2	2	1	1	1	1	2	1	4	1	6	1	62	Middle school or under	Scheduled caste	Married	Never	Never	frequent	normal	no	no	no	no	no	no	no	no	yes	Rural
103014402010205	103014402010200	3	Punjab	144	No	2	1	1	1	2	1	1	2	4	1	6	1	79	Never	Scheduled caste	Widowed	Never	Never	never	underweight	no	no	no	no	no	no	no	no	no	Rural
103014402150101	103014402150100	3	Punjab	144	No	2	2	3	1	4	1	2	1	2	2	10	2	56	Never	No or other caste	Married	Never	moderate	never	overweight	no	no	no	no	no	no	yes	no	no	Rural
103014500010101	103014500010100	3	Punjab	145	No	1	1	1	1	4	1	1	1	2	2	5	1	63	Middle school or under	No or other caste	Married	Never	Never	never	normal	no	no	no	no	no	no	no	no	no	Rural
103014500040101	103014500040100	3	Punjab	145	No	2	1	2	1	3	1	1	2	3	3	9	1	48	Secondary and higher secondary	No or other caste	Married	Never	Never	never	normal	no	no	no	no	no	no	no	no	no	Rural
103014500170101	103014500170100	3	Punjab	145	No	2	1	3	1	4	1	1	1	4	2	10	2	57	Never	No or other caste	Married	Never	Never	frequent	normal	yes	no	no	no	no	no	no	no	yes	Rural
103014500380101	103014500380100	3	Punjab	145	No	2	3	1	2	3	1	3	2	1	3	11	2	75	Secondary and higher secondary	No or other caste	Married	Never	Never	seldom	normal	no	no	no	no	no	no	no	no	no	Rural
103014500670101	103014500670100	3	Punjab	145	No	2	1	1	2	3	1	3	2	2	3	10	2	67	Secondary and higher secondary	No or other caste	Widowed	Never	Never	never	overweight	yes	no	no	no	no	no	yes	no	no	Rural
103014500900101	103014500900100	3	Punjab	145	No	2	3	2	3	3	2	1	4	2	2	14	2	67	Never	Scheduled caste	Married	Never	Never	never	normal	no	no	no	no	no	no	no	no	no	Rural
103014501000101	103014501000100	3	Punjab	145	No	1	1	3	1	2	1	2	2	3	1	7	1	45	Secondary and higher secondary	Scheduled caste	Married	Never	Never	never	normal	no	no	no	yes	no	no	no	no	no	Rural
103014501000105	103014501000100	3	Punjab	145	No	2	2	2	3	2	3	2	3	2	2	13	2	65	Middle school or under	Scheduled caste	Married	Never	Never	never	overweight	yes	yes	no	no	no	no	yes	no	no	Rural
103014501380101	103014501380100	3	Punjab	145	No	2	1	3	1	2	1	1	1	3	2	7	1	59	Secondary and higher secondary	Scheduled caste	Married	Never	Never	frequent	overweight	yes	no	no	no	no	no	no	no	yes	Rural
103014501500101	103014501500100	3	Punjab	145	No	3	1	2	1	2	1	3	2	3	2	10	2	51	Secondary and higher secondary	Scheduled caste	Married	Never	Never	frequent	overweight	no	yes	no	no	no	no	no	no	no	Rural
103014501610101	103014501610100	3	Punjab	145	No	1	2	2	1	3	1	1	2	3	3	9	1	80	Middle school or under	Other backward class	Widowed	light	Never	frequent	normal	yes	no	no	no	no	no	yes	no	no	Rural
103014600030101	103014600030100	3	Punjab	146	No	1	2	1	1	4	1	1	1	3	4	9	1	45	Secondary and higher secondary	No or other caste	Married	Never	Never	never	overweight	no	no	no	no	no	no	no	no	no	Rural
103014600030106	103014600030100	3	Punjab	146	No	1	2	2	2	3	2	2	2	4	4	14	2	51	Never	No or other caste	Widowed	moderate	Never	frequent	normal	no	no	no	no	no	no	no	no	no	Rural
103014600120101	103014600120100	3	Punjab	146	No	1	1	2	1	2	1	1	1	1	2	3	1	46	Secondary and higher secondary	No or other caste	Married				normal	no	no	no	no	no	no	yes	no	no	Rural
103014600160101	103014600160100	3	Punjab	146	No	1	2	2	1	4	1	1	1	4	1	8	1	47	Middle school or under	Other backward class	Married	light	light	never	overweight	no	no	no	no	no	no	no	no	no	Rural
103014600410106	103014600410100	3	Punjab	146	No	1	1	1	1	4	1	1	1	4	3	8	1	62	Never	Scheduled caste	Married	light	Never	never	normal	no	no	no	no	no	no	no	no	no	Rural
103014600780101	103014600780100	3	Punjab	146	No	1	1	2	1	3	1	1	1	2	3	6	1	50	Never	Other backward class	Married	light	light	frequent	normal	no	no	no	no	no	no	no	no	no	Rural
103014601310101	103014601310100	3	Punjab	146	No	1	1	1	1	4	1	1	1	4	1	6	1	56	Middle school or under	No or other caste	Married	Never	Never	sometimes	normal	no	no	no	no	no	no	no	no	no	Rural
103014601600101	103014601600100	3	Punjab	146	No	2	2	2	1	3	1	1	1	3	3	9	1	69	Middle school or under	Other backward class	Married	light	light	seldom	normal	no	no	no	no	no	no	no	no	no	Rural
103014602730201	103014602730200	3	Punjab	146	No	1	2	1	1	4	1	1	1	4	4	10	2	50	Secondary and higher secondary	Other backward class	Married	Never	light	seldom	overweight	no	no	no	no	no	no	no	no	no	Rural
103014603240101	103014603240100	3	Punjab	146	No	1	1	1	1	2	1	1	1	1	2	2	1	63	Secondary and higher secondary	Other backward class	Married	Never	Never	never	normal	yes	yes	no	no	no	no	no	yes	no	Rural
103014603460103	103014603460100	3	Punjab	146	No	2	3	2	1	4	1	1	2	4	4	14	2	48	Middle school or under	Other backward class	Married	light	moderate	sometimes	normal	no	no	no	no	no	no	no	yes	no	Rural
103014604460101	103014604460100	3	Punjab	146	No	1	2	2	1	4	1	1	1	4	1	8	1	49	Secondary and higher secondary	Other backward class	Married	Never	Never	seldom	overweight	no	yes	no	no	no	no	no	no	yes	Rural
103014604730101	103014604730100	3	Punjab	146	No	1	2	2	2	2	3	3	2	3	4	14	2	71	Middle school or under	No or other caste	Married	Never	Never	never	normal	no	no	no	no	no	no	no	no	no	Rural
103014605200201	103014605200200	3	Punjab	146	No	1	1	1	1	2	1	1	1	1	2	2	1	45	Secondary and higher secondary	Scheduled caste	Married	moderate	moderate	frequent	overweight	no	no	no	no	no	no	no	no	no	Rural
103014606040101	103014606040100	3	Punjab	146	No	2	2	2	1	3	1	2	1	3	3	10	2	45	Never	Other backward class	Married	moderate	light	sometimes	normal	no	no	no	no	no	no	no	no	no	Rural
103014700240101	103014700240100	3	Punjab	147	No	1	1	1	1	3	1	1	1	2	2	4	1	51	Middle school or under	Scheduled trible	Married	Never	moderate	frequent	normal	no	no	no	no	no	no	no	no	no	Rural
103014700420101	103014700420100	3	Punjab	147	No	1	1	1	1	4	1	1	1	4	2	7	1	65	Middle school or under	Scheduled trible	Married	Never	Never	seldom	normal	yes	no	no	no	no	no	no	no	no	Rural
103014700530101	103014700530100	3	Punjab	147	No	1	1	2	1	4	1	1	1	4	2	8	1	50	Middle school or under	No or other caste	Married	Never	Never	seldom	normal	no	no	no	no	no	no	no	no	no	Rural
103014700680101	103014700680100	3	Punjab	147	No	2	2	3	1	3	2	2	2	3	2	12	2	56	Middle school or under	No or other caste	Married	moderate	heavy	never	normal	yes	yes	no	no	no	no	no	no	no	Rural
103014701200102	103014701200100	3	Punjab	147	No	2	1	3	1	3	1	1	1	4	2	9	1	64	Middle school or under	Other backward class	Married	Never	Never	never		yes	no	no	no	no	no	yes	no	no	Rural
103014701200101	103014701200100	3	Punjab	147	No	1	1	3	1	3	1	1	1	3	3	8	1	71	Middle school or under	Other backward class	Others	Never	Never	never	underweight	no	no	no	no	no	no	no	no	no	Rural
103014702910101	103014702910100	3	Punjab	147	No	1	1	1	1	1	1	1	1	4	1	3	1	61	Secondary and higher secondary	Scheduled caste	Widowed	Never	Never	never	normal	yes	no	no	no	no	no	no	no	no	Rural
103014703030103	103014703030100	3	Punjab	147	No	2	2	2	2	3	2	2	2	3	2	12	2	53	Middle school or under	Scheduled caste	Married	moderate	Never	never	normal	no	no	no	no	no	no	no	no	no	Rural
103014703030101	103014703030100	3	Punjab	147	No	2	2	2	2	3	2	2	2	3	2	12	2	81	Secondary and higher secondary	Scheduled caste	Married	Never	Never	never	normal	no	no	no	no	no	no	no	no	no	Rural
103014703540101	103014703540100	3	Punjab	147	No	1	1	1	1	1	1	1	1	4	1	3	1	46	Middle school or under	Scheduled caste	Married	Never	Never	never	overweight	no	no	no	no	no	no	no	no	no	Rural
103014703790101	103014703790100	3	Punjab	147	No	1	1	1	1	3	1	1	1	4	3	7	1	50	Middle school or under	Scheduled caste	Married	light	Never	never	normal	yes	yes	no	no	no	no	no	no	no	Rural
103014704080101	103014704080100	3	Punjab	147	No	2	2	2	2	3	2	2	2	3	2	12	2	50	Never	No or other caste	Married	moderate	Never	never	normal	yes	no	no	no	no	no	no	no	no	Rural
103014800140202	103014800140200	3	Punjab	148	No	1	2	2	1	3	3	1	2	4	2	11	2	62	Middle school or under	Other backward class	Married	Never	Never	never		no	no	no	no	no	no	no	no	no	Rural
103014800170101	103014800170100	3	Punjab	148	No	1	1	3	1	1	1	1	1	1	1	2	1	71	Never	Other backward class	Married	Never	Never	never	overweight	no	no	no	yes	no	no	no	no	yes	Rural
103014800420101	103014800420100	3	Punjab	148	No	1	1	2	1	3	1	1	2	1	2	5	1	54	Middle school or under	Other backward class	Married	Never	Never	frequent	underweight	yes	no	no	no	no	no	no	no	no	Rural
103014800740101	103014800740100	3	Punjab	148	No	1	1	2	1	3	1	1	1	1	3	5	1	63	Never	Other backward class	Widowed	Never	Never	frequent		no	no	no	no	no	no	no	no	no	Rural
103014800960101	103014800960100	3	Punjab	148	No	1	1	1	1	1	1	1	2	2	2	3	1	45	Secondary and higher secondary	Other backward class	Married	Never	Never	frequent		no	no	no	no	no	no	no	no	no	Rural
103014801460101	103014801460100	3	Punjab	148	No	1	1	2	1	3	1	1	1	2	3	6	1	54	Never	Scheduled caste	Married	light	light	sometimes	normal	no	no	no	no	no	no	no	no	no	Rural
103014801880101	103014801880100	3	Punjab	148	No	1	1	1	1	2	1	1	3	2	2	5	1	55	Secondary and higher secondary	No or other caste	Married	light	light	seldom	overweight	no	no	no	no	no	no	no	no	no	Rural
103014802020101	103014802020100	3	Punjab	148	No	3	1	2	1	3	1	1	1	2	2	7	1	68	Never	Other backward class	Married	vigorous	light	never	overweight	no	no	no	no	yes	no	no	no	no	Rural
103014803030101	103014803030100	3	Punjab	148	No	1	1	2	1	4	2	1	1	4	1	8	1	65	Middle school or under	Other backward class	Married	Never	Never	never	underweight	yes	no	no	no	no	no	no	no	no	Rural
103014803260201	103014803260200	3	Punjab	148	No	1	2	2	1	4	2	1	1	1	3	8	1	58	Middle school or under	Other backward class	Married	Never	Never	frequent		no	no	no	no	no	no	no	no	no	Rural
103014803370101	103014803370100	3	Punjab	148	No	1	2	2	1	1	1	1	1	1	1	2	1	71	Never	No or other caste	Widowed	Never	Never	never	overweight	yes	no	no	no	no	no	no	no	no	Rural
103014803370102	103014803370100	3	Punjab	148	No	1	1	2	1	1	1	2	3	2	2	6	1	46	Middle school or under	No or other caste	Married	light	moderate	seldom	overweight	yes	no	no	no	no	no	no	yes	yes	Rural
103014803630101	103014803630100	3	Punjab	148	No	2	1	3	1	3	1	1	1	3	3	9	1	80	Never	Scheduled caste	Married	Never	Never	never	normal	yes	no	no	no	no	no	no	no	no	Rural
103014900240101	103014900240100	3	Punjab	149	No	1	1	1	3	4	1	1	1	4	2	9	1	65	Never	Scheduled caste	Married	Never	Never	sometimes	normal	yes	yes	no	no	no	no	no	no	no	Rural
103014901150101	103014901150100	3	Punjab	149	No	1	1	1	1	3	1	1	3	2	2	6	1	51	Middle school or under	Scheduled caste	Married	Never	heavy	frequent	overweight	no	no	no	no	no	no	no	no	no	Rural
103014901420101	103014901420100	3	Punjab	149	No	1	1	1	1	4	1	1	1	3	3	7	1	45	Secondary and higher secondary	No or other caste	Married	Never	Never	never	overweight	yes	no	no	no	no	no	no	no	no	Rural
103014902230101	103014902230100	3	Punjab	149	No	1	1	1	1	4	1	1	1	4	2	7	1	69	Never	Scheduled caste	Married	moderate	Never	never	overweight	yes	no	no	no	no	no	no	no	no	Rural
103014902420101	103014902420100	3	Punjab	149	No	2	2	1	1	2	1	3	1	3	2	8	1	48	Secondary and higher secondary	No or other caste	Married	Never	moderate	seldom	overweight	no	no	no	no	no	no	no	no	no	Rural
103014902710101	103014902710100	3	Punjab	149	No	1	1	1	1	2	1	2	1	2	2	4	1	47	Never	Scheduled caste	Widowed	moderate	light	seldom	overweight	no	no	no	no	no	no	no	no	no	Rural
103014904330104	103014904330100	3	Punjab	149	No	1	1	1	1	4	1	1	1	4	2	7	1	66	Middle school or under	No or other caste	Married	Never	Never	frequent		no	no	no	no	no	no	no	no	no	Rural
103014904330101	103014904330100	3	Punjab	149	No	2	2	2	2	3	2	2	2	3	2	12	2	64	Secondary and higher secondary	No or other caste	Married	Never	Never	never	normal	no	no	no	no	no	no	no	no	no	Rural
103014905560101	103014905560100	3	Punjab	149	No	1	1	1	3	4	1	1	1	4	2	9	1	69	Never	Scheduled caste	Married	Never	Never	never	underweight	no	no	no	no	no	yes	no	no	no	Rural
103014906980101	103014906980100	3	Punjab	149	No	1	1	2	1	2	1	2	1	2	1	4	1	75	Never	Other backward class	Married	moderate	light	never	normal	no	yes	no	no	no	no	no	no	no	Rural
103014907200101	103014907200100	3	Punjab	149	No	1	1	2	1	2	1	1	1	3	3	6	1	55	Secondary and higher secondary	Other backward class	Married	Never	Never	never	normal	no	no	no	no	no	no	no	no	no	Rural
103014907450101	103014907450100	3	Punjab	149	No	1	2	2	1	1	1	2	1	3	2	6	1	53	Middle school or under	No or other caste	Married	Never	Never	never	normal	no	no	no	no	no	no	yes	no	no	Rural
103014907730102	103014907730100	3	Punjab	149	No	1	1	1	1	4	1	1	1	3	2	6	1	46	Middle school or under	No or other caste	Married	Never	moderate	sometimes	overweight	no	no	no	no	no	no	no	no	no	Rural
103015000060110	103015000060100	3	Punjab	150	No	2	2	3	1	2	1	1	2	3	3	10	2	90	Never	Scheduled caste	Widowed	Never	Never	never	normal	yes	no	no	no	no	no	yes	no	no	Rural
103015000070101	103015000070100	3	Punjab	150	No	3	2	4	1	3	2	1	3	2	2	13	2	52	Never	Scheduled caste	Married				normal	no	no	no	no	yes	no	no	no	no	Rural
103015000120101	103015000120100	3	Punjab	150	No	1	1	1	1	4	1	1	1	3	3	7	1	69	Never	Scheduled caste	Married	Never	Never	never		no	no	no	no	no	no	no	no	no	Rural
103015000340101	103015000340100	3	Punjab	150	No	1	1	2	1	2	1	1	2	3	2	6	1	47	Middle school or under	Scheduled caste	Married	Never	Never	frequent	overweight	no	no	no	no	no	no	no	no	no	Rural
103015000500101	103015000500100	3	Punjab	150	No	1	1	2	1	2	1	1	2	3	2	6	1	67	Never	Scheduled caste	Married	Never	Never	never	normal	no	no	no	no	no	no	yes	no	no	Rural
103015000810102	103015000810100	3	Punjab	150	No	1	2	1	2	4	1	3	2	2	3	11	2	65	Never	Scheduled caste	Married	Never	Never	frequent	overweight	yes	no	no	no	no	no	no	no	no	Rural
103015000950102	103015000950100	3	Punjab	150	No	3	2	2	3	3	3	2	3	2	3	16	2	60	Never	Scheduled caste	Married	Never	Never	frequent	overweight	no	no	no	no	no	no	no	no	no	Rural
103015001160101	103015001160100	3	Punjab	150	No	2	3	1	2	2	3	2	3	2	3	13	2	62	Never	Scheduled caste	Widowed	Never	Never	never	overweight	yes	no	no	no	no	no	no	no	no	Rural
103015001360101	103015001360100	3	Punjab	150	No	1	2	4	1	4	1	1	2	4	3	13	2	52	Secondary and higher secondary	Scheduled caste	Married	Never	Never	frequent	normal	no	no	no	no	no	no	no	no	no	Rural
103015002900101	103015002900100	3	Punjab	150	No	1	1	1	1	2	1	2	1	3	2	5	1	64	Never	Scheduled trible	Married	Never	Never	never	normal	no	no	no	no	no	no	no	no	no	Rural
103015003900101	103015003900100	3	Punjab	150	No	2	2	1	2	4	1	1	1	3	2	9	1	64	Middle school or under	No or other caste	Widowed	Never	Never	frequent	normal	yes	no	no	no	no	no	no	no	no	Rural
103015100170101	103015100170100	3	Punjab	151	No	1	1	1	1	1	1	1	1	4	4	6	1	61	Secondary and higher secondary	No or other caste	Married	Never	Never	never	overweight	yes	no	no	no	no	no	yes	no	yes	Urban
103015100760101	103015100760100	3	Punjab	151	No	1	1	1	1	4	1	1	1	4	4	9	1	55	Middle school or under	Scheduled caste	Married	Never	Never	never	overweight	no	no	no	no	no	yes	no	no	no	Urban
103015200020101	103015200020100	3	Punjab	152	No	1	1	1	1	4	1	1	1	2	2	5	1	74	Secondary and higher secondary	No or other caste	Widowed	Never	Never	never	normal	no	no	no	no	no	no	no	no	no	Urban
103015200050101	103015200050100	3	Punjab	152	No	1	1	1	1	4	1	1	1	4	4	9	1	85	Middle school or under	Other backward class	Widowed	light	Never	never	normal	no	no	no	no	no	no	no	no	no	Urban
103015200060106	103015200060100	3	Punjab	152	No	1	1	1	1	4	1	1	1	4	4	9	1	65	Middle school or under	Scheduled caste	Widowed	light	Never	never	underweight	yes	no	no	no	no	no	no	no	no	Urban
103015200060101	103015200060100	3	Punjab	152	No	1	1	2	1	1	1	1	1	3	3	5	1	68	Secondary and higher secondary	Scheduled caste	Widowed	Never	Never	never	normal	no	no	no	no	no	no	no	no	no	Urban
103015200190105	103015200190100	3	Punjab	152	No	1	1	1	1	4	1	1	2	2	2	6	1	46	Middle school or under	No or other caste	Others	Never	Never	never		no	no	no	no	no	no	no	no	no	Urban
103015200230101	103015200230100	3	Punjab	152	No	2	4	4	2	4	2	1	1	4	4	18	2	64	Middle school or under	No or other caste	Married	Never	Never	sometimes		yes	yes	no	no	no	no	no	no	no	Urban
103015200960101	103015200960100	3	Punjab	152	No	1	1	1	1	1	1	1	4	1	1	3	1	50	Middle school or under	No or other caste	Married	vigorous	moderate	never	normal	no	no	no	no	no	no	no	no	no	Urban
103015201000101	103015201000100	3	Punjab	152	No	1	1	1	1	4	1	1	1	2	2	5	1	76	Secondary and higher secondary	Scheduled caste	Married	Never	Never	never	overweight	no	no	no	no	no	no	no	no	no	Urban
103015201030106	103015201030100	3	Punjab	152	No	1	1	1	1	4	1	1	1	2	2	5	1	49	Secondary and higher secondary	No or other caste	Married	Never	Never	never	overweight	no	no	no	no	no	no	no	no	no	Urban
103015300090101	103015300090100	3	Punjab	153	No	1	1	2	1	2	1	1	1	1	2	3	1	60	Secondary and higher secondary	No or other caste	Married	light	light	never		no	yes	no	no	no	no	no	no	yes	Urban
103015300400101	103015300400100	3	Punjab	153	No	1	1	1	1	4	1	1	1	4	2	7	1	59	Secondary and higher secondary	Other backward class	Married	Never	Never	frequent	overweight	yes	no	no	no	no	no	no	no	no	Urban
103015300630602	103015300630600	3	Punjab	153	No	1	2	2	1	4	1	1	3	3	2	10	2	65	Middle school or under	Scheduled caste	Married	Never	Never	never	normal	no	no	no	no	no	no	no	no	no	Urban
103015300940201	103015300940200	3	Punjab	153	No	1	1	1	1	4	1	1	1	3	2	6	1	56	Middle school or under	No or other caste	Married	light	Never	seldom	overweight	yes	no	no	yes	no	no	no	no	no	Urban
103015301210501	103015301210500	3	Punjab	153	No	1	1	1	1	4	1	1	1	3	2	6	1	50	Middle school or under	Other backward class	Married	Never	Never	seldom	overweight	yes	no	no	no	no	no	no	no	no	Urban
103015400080101	103015400080100	3	Punjab	154	No	1	2	1	1	2	1	1	1	3	2	5	1	72	Secondary and higher secondary	No or other caste	Married	Never	Never	sometimes	overweight	no	no	no	no	no	no	no	no	no	Urban
103015400260103	103015400260100	3	Punjab	154	No	1	1	1	1	4	1	1	1	1	1	3	1	66	Secondary and higher secondary	Scheduled caste	Married	Never	Never	never	overweight	no	no	no	no	no	no	yes	no	no	Urban
103015400970101	103015400970100	3	Punjab	154	No	1	1	1	2	4	1	1	2	2	1	6	1	45	Middle school or under	Scheduled caste	Married	light	Never	never	overweight	no	no	no	no	no	no	no	no	no	Urban
103015401060101	103015401060100	3	Punjab	154	No	1	1	1	1	4	1	1	2	2	2	6	1	55	Above higher secondary	Scheduled caste	Married	Never	Never	never	overweight	yes	yes	no	no	no	no	no	no	yes	Urban
103015401440101	103015401440100	3	Punjab	154	No	1	1	1	1	1	1	1	1	3	2	3	1	69	Secondary and higher secondary	Other backward class	Married	Never	Never	never	overweight	no	no	no	no	no	no	no	no	no	Urban
103015402080102	103015402080100	3	Punjab	154	No	1	1	1	1	4	1	1	1	4	4	9	1	50	Above higher secondary	No or other caste	Married	Never	Never	never	normal	no	no	no	no	no	no	no	no	no	Urban
103015500120101	103015500120100	3	Punjab	155	No	1	1	4	1	2	1	1	1	3	3	8	1	73	Middle school or under	Other backward class	Widowed	Never	Never	never	normal	yes	no	no	no	yes	no	no	no	yes	Urban
103015500130101	103015500130100	3	Punjab	155	No	1	1	1	1	2	2	1	1	2	2	4	1	69	Middle school or under	No or other caste	Widowed	Never	Never	never	normal	no	yes	no	no	no	no	no	no	no	Urban
103015500210101	103015500210100	3	Punjab	155	No	1	1	1	1	4	1	1	1	4	4	9	1	87	Middle school or under	No or other caste	Widowed	Never	Never	never	normal	no	no	no	no	no	no	no	no	no	Urban
103015500340101	103015500340100	3	Punjab	155	No	1	1	1	1	4	1	1	2	1	2	5	1	46	Secondary and higher secondary	No or other caste	Married	Never	Never	never	overweight	no	no	no	no	no	no	yes	no	no	Urban
103015500390101	103015500390100	3	Punjab	155	No	1	1	1	1	4	1	1	1	4	4	9	1	68	Middle school or under	No or other caste	Married	light	Never	never	normal	yes	yes	no	no	yes	no	no	no	no	Urban
103015500400101	103015500400100	3	Punjab	155	No	1	1	1	1	4	1	1	1	4	4	9	1	66	Middle school or under	Other backward class	Married	Never	Never	never	normal	no	yes	no	no	no	no	no	no	no	Urban
103015500460101	103015500460100	3	Punjab	155	No	1	2	3	1	4	1	1	1	2	2	8	1	74	Middle school or under	Scheduled trible	Married	Never	Never	never	underweight	yes	no	no	no	no	no	yes	no	no	Urban
103015500640101	103015500640100	3	Punjab	155	No	1	1	2	2	4	1	2	2	2	2	9	1	60	Secondary and higher secondary	No or other caste	Married	light	moderate	never	overweight	yes	yes	no	no	no	no	no	no	no	Urban
103015500760101	103015500760100	3	Punjab	155	No	1	1	1	1	2	1	1	1	3	2	4	1	60	Never	Scheduled caste	Married	light	light	never	normal	no	no	no	no	no	no	no	no	no	Urban
103015501290201	103015501290200	3	Punjab	155	No	1	1	1	1	4	1	1	1	4	4	9	1	56	Never	Scheduled caste	Married	moderate	Never	never	underweight	no	no	no	no	no	no	no	no	no	Urban
103015600180105	103015600180100	3	Punjab	156	No	1	1	3	1	1	1	1	1	3	3	6	1	49	Never	Scheduled caste	Widowed	Never	Never	never	overweight	yes	no	no	no	no	no	yes	no	no	Urban
103015600710101	103015600710100	3	Punjab	156	No	3	3	1	2	4	2	1	1	1	1	9	1	47	Secondary and higher secondary	No or other caste	Married	light	moderate	never	overweight	no	no	no	no	no	no	no	no	no	Urban
103015600800101	103015600800100	3	Punjab	156	No	1	1	1	1	4	1	1	1	4	4	9	1	55	Middle school or under	Other backward class	Married	Never	Never	never	overweight	no	no	no	no	no	no	no	no	no	Urban
103015601260101	103015601260100	3	Punjab	156	No	1	1	1	1	2	1	1	1	1	1	1	1	53	Above higher secondary	Scheduled trible	Married	Never	Never	frequent	overweight	no	no	no	no	no	no	yes	no	no	Urban
103015700420107	103015700420100	3	Punjab	157	No	1	1	1	1	4	1	1	1	4	4	9	1	85	Middle school or under	Scheduled caste	Widowed	Never	Never	never	overweight	no	no	no	no	no	no	no	no	no	Urban
103015701130101	103015701130100	3	Punjab	157	No	1	1	1	1	4	1	1	1	4	4	9	1	62	Never	Scheduled caste	Married	Never	Never	never		no	no	no	no	no	yes	no	no	no	Urban
103015701440101	103015701440100	3	Punjab	157	No	1	1	1	1	4	1	1	1	4	4	9	1	60	Never	Scheduled caste	Married	Never	Never	never	overweight	no	no	no	no	no	no	no	no	no	Urban
103015800370101	103015800370100	3	Punjab	158	No	1	1	3	1	2	1	1	1	1	2	4	1	75	Never	Other backward class	Widowed	light	heavy	never	normal	no	no	no	no	no	no	no	no	no	Urban
103015800530101	103015800530100	3	Punjab	158	No	1	1	2	1	2	1	1	1	2	2	4	1	53	Never	Scheduled trible	Married	Never	Never	never	overweight	yes	no	no	no	no	no	yes	no	no	Urban
103015801010101	103015801010100	3	Punjab	158	No	1	2	1	2	1	1	1	1	4	1	5	1	64	Secondary and higher secondary	No or other caste	Married	Never	Never	never	overweight	yes	no	no	no	no	no	no	no	yes	Urban
103015900310101	103015900310100	3	Punjab	159	No	1	1	3	1	3	1	1	1	3	3	8	1	75	Middle school or under	Other backward class	Married	Never	light	never	overweight	yes	no	no	no	no	no	no	no	yes	Urban
103015900420101	103015900420100	3	Punjab	159	No	1	2	2	1	4	2	1	1	4	2	10	2	74	Middle school or under	Other backward class	Married	Never	light	never	normal	no	no	no	yes	no	yes	no	no	no	Urban
103015900420103	103015900420100	3	Punjab	159	No	1	2	1	1	4	1	1	1	4	1	7	1	49	Middle school or under	Other backward class	Married	moderate	light	never	normal	no	no	no	no	no	no	no	no	no	Urban
103015900630101	103015900630100	3	Punjab	159	No	2	1	1	1	3	1	1	2	2	3	7	1	46	Middle school or under	Scheduled caste	Married	Never	Never	seldom		no	no	no	no	no	no	no	no	no	Urban
103015900720101	103015900720100	3	Punjab	159	No	1	4	4	4	2	4	4	4	2	4	23	2	74	Secondary and higher secondary	Other backward class	Widowed	Never	Never	frequent	normal	no	no	no	no	no	no	no	no	no	Urban
103015900930101	103015900930100	3	Punjab	159	No	1	1	3	1	3	1	1	1	3	3	8	1	62	Secondary and higher secondary	Other backward class	Married	light	Never	never	normal	yes	no	no	no	no	no	no	no	yes	Urban
103015900980201	103015900980200	3	Punjab	159	No	1	1	1	1	4	1	1	1	4	1	6	1	64	Middle school or under	Scheduled caste	Married	Never	moderate	never	overweight	no	yes	no	no	no	no	no	no	no	Urban
103015901010101	103015901010100	3	Punjab	159	No	1	1	1	1	4	1	1	1	4	4	9	1	48	Never	Other backward class	Married	Never	Never	frequent	normal	no	no	no	no	no	no	no	no	no	Urban
103015901180101	103015901180100	3	Punjab	159	No	1	1	2	1	2	1	1	1	1	3	4	1	67	Middle school or under	No or other caste	Married	Never	Never	never	overweight	no	no	no	no	no	no	no	no	no	Urban
103015901360101	103015901360100	3	Punjab	159	No	1	2	2	1	4	1	1	2	3	4	11	2	60	Middle school or under	No or other caste	Married	Never	Never	never	overweight	no	no	no	no	no	no	no	no	yes	Urban
103015901880101	103015901880100	3	Punjab	159	No	2	1	2	1	3	1	1	2	3	3	9	1	61	Secondary and higher secondary	No or other caste	Married	Never	Never	never	normal	no	no	no	no	no	no	no	yes	no	Urban
103016000320301	103016000320300	3	Punjab	160	No	2	1	2	1	4	1	1	1	4	2	9	1	69	Middle school or under	Other backward class	Married	light	light	never	overweight	no	no	no	no	no	yes	no	no	no	Urban
103016000340102	103016000340100	3	Punjab	160	No	1	1	1	1	2	1	1	2	1	2	3	1	47	Middle school or under	Scheduled caste	Married	Never	Never	frequent	overweight	no	no	no	no	no	no	no	no	no	Urban
103016000400101	103016000400100	3	Punjab	160	No	2	1	2	1	4	1	1	2	3	2	9	1	62	Middle school or under	Scheduled caste	Married	light	light	never	overweight	yes	no	no	no	no	no	no	no	no	Urban
103016001700102	103016001700100	3	Punjab	160	No	1	1	2	1	2	1	1	1	1	2	3	1	47	Secondary and higher secondary	Scheduled caste	Married	Never	Never	frequent	overweight	no	no	no	no	no	no	no	yes	no	Urban
103016001700101	103016001700100	3	Punjab	160	No	1	2	4	1	2	1	1	1	1	3	7	1	81	Middle school or under	Scheduled caste	Widowed	light	Never	never	normal	no	yes	no	yes	no	no	yes	yes	no	Urban
103016001860206	103016001860200	3	Punjab	160	No	1	1	2	1	4	1	1	1	4	1	7	1	71	Middle school or under	Scheduled caste	Widowed	light	light	never	underweight	no	no	no	no	no	no	no	no	no	Urban
103016001890201	103016001890200	3	Punjab	160	No	1	1	4	1	2	1	1	1	1	2	5	1	68	Middle school or under	Scheduled caste	Married	Never	Never	frequent	overweight	no	yes	no	no	no	no	yes	no	yes	Urban
103016002100101	103016002100100	3	Punjab	160	No	1	1	1	1	4	1	1	1	4	2	7	1	59	Secondary and higher secondary	Scheduled caste	Married	light	moderate	never	normal	yes	no	no	no	no	no	no	no	no	Urban
103016002260101	103016002260100	3	Punjab	160	No	1	1	2	1	3	1	2	1	2	2	6	1	65	Secondary and higher secondary	No or other caste	Married	Never	light	sometimes	overweight	no	no	no	no	no	no	yes	no	no	Urban
103016100170101	103016100170100	3	Punjab	161	No	1	1	1	1	3	1	1	1	2	2	4	1	63	Middle school or under	No or other caste	Married	Never	Never	never	overweight	no	yes	no	no	no	no	no	no	no	Urban
103016100430101	103016100430100	3	Punjab	161	No	1	1	2	1	1	1	1	1	4	1	4	1	71	Secondary and higher secondary	Other backward class	Married	Never	Never	never	normal	no	no	no	no	no	no	no	no	no	Urban
103016100650101	103016100650100	3	Punjab	161	No	1	1	2	1	2	1	1	1	1	1	2	1	56	Secondary and higher secondary	Other backward class	Married	Never	Never	never	overweight	no	yes	no	no	no	no	no	no	no	Urban
103016100850101	103016100850100	3	Punjab	161	No	2	1	1	1	1	1	1	1	4	4	7	1	59	Never	Scheduled caste	Married	Never	Never	never	overweight	yes	yes	no	no	no	no	no	no	no	Urban
103016101450101	103016101450100	3	Punjab	161	No	1	1	1	1	2	1	1	1	1	1	1	1	62	Secondary and higher secondary	No or other caste	Married	Never	Never	never	normal	no	no	no	no	no	no	yes	no	no	Urban
103016200160101	103016200160100	3	Punjab	162	No	1	1	1	1	2	1	1	1	4	2	5	1	57	Above higher secondary	No or other caste	Married	Never	Never	seldom	overweight	no	no	no	no	no	no	no	no	no	Urban
103016200350201	103016200350200	3	Punjab	162	No	1	1	2	1	2	1	3	3	3	2	9	1	75	Middle school or under	No or other caste	Married	Never	Never	never	normal	no	no	no	no	no	no	no	no	no	Urban
103016200350203	103016200350200	3	Punjab	162	No	1	1	1	1	2	1	1	2	3	1	4	1	46	Secondary and higher secondary	No or other caste	Married	Never	Never	never	overweight	no	no	no	no	no	no	no	no	no	Urban
103016300020101	103016300020100	3	Punjab	163	No	1	3	3	1	2	1	1	1	1	2	6	1	65	Middle school or under	Other backward class	Widowed	Never	Never	never		no	no	no	no	no	no	no	no	no	Urban
103016300130102	103016300130100	3	Punjab	163	No	1	2	1	1	4	1	1	1	4	1	7	1	54	Middle school or under	No or other caste	Married	light	light	never	overweight	no	no	no	no	no	no	no	no	no	Urban
103016300210101	103016300210100	3	Punjab	163	No	1	1	1	1	4	1	1	1	4	2	7	1	54	Middle school or under	Scheduled caste	Married	Never	Never	never	overweight	no	no	no	no	no	no	no	no	no	Urban
103016300250101	103016300250100	3	Punjab	163	No	1	2	2	1	2	1	1	1	1	2	4	1	66	Secondary and higher secondary	Other backward class	Widowed	Never	Never	frequent	normal	yes	yes	no	no	no	no	no	yes	no	Urban
103016300320501	103016300320500	3	Punjab	163	No	2	3	1	2	4	1	2	3	2	2	12	2	46	Middle school or under	No or other caste	Married	moderate	Never	sometimes	overweight	no	no	no	no	no	no	no	no	no	Urban
103016300340101	103016300340100	3	Punjab	163	No	1	1	2	1	4	1	1	1	4	1	7	1	68	Secondary and higher secondary	No or other caste	Married	light	heavy	never	normal	yes	no	no	no	yes	no	no	no	yes	Urban
103016300550101	103016300550100	3	Punjab	163	No	1	2	2	1	3	2	2	3	2	2	10	2	54	Middle school or under	Scheduled caste	Married	Never	Never	never	overweight	yes	yes	no	no	no	no	no	no	no	Urban
103016300650801	103016300650800	3	Punjab	163	No	1	1	1	1	3	2	1	1	3	3	7	1	48	Middle school or under	Other backward class	Married	Never	Never	seldom	underweight	no	no	no	no	no	no	no	no	no	Urban
103016300830101	103016300830100	3	Punjab	163	No	1	1	3	1	2	1	1	1	1	2	4	1	60	Middle school or under	Other backward class	Married	Never	heavy	never	normal	yes	yes	no	no	no	no	no	no	no	Urban
103016300890301	103016300890300	3	Punjab	163	No	1	2	2	2	3	1	1	2	3	3	10	2	63	Secondary and higher secondary	Scheduled caste	Married	Never	Never	frequent	underweight	no	no	no	yes	no	no	no	no	no	Urban
103016300940201	103016300940200	3	Punjab	163	No	1	1	1	1	4	1	1	1	1	2	4	1	56	Middle school or under	Other backward class	Widowed	Never	Never	frequent	overweight	no	no	no	no	no	no	no	no	no	Urban
103016300990101	103016300990100	3	Punjab	163	No	1	1	2	1	3	1	1	1	2	3	6	1	62	Middle school or under	Scheduled caste	Married	Never	moderate	never	overweight	yes	yes	no	no	no	no	no	no	yes	Urban
103016301170101	103016301170100	3	Punjab	163	No	1	1	2	1	4	1	1	2	3	3	9	1	48	Secondary and higher secondary	No or other caste	Married	Never	light	frequent	overweight	no	no	no	no	no	no	no	no	no	Urban
103016301220101	103016301220100	3	Punjab	163	No	1	1	2	1	2	1	1	1	2	2	4	1	70	Never	No or other caste	Married	Never	light	seldom	overweight	yes	yes	no	no	no	no	no	no	yes	Urban
103016400260101	103016400260100	3	Punjab	164	No	1	1	2	1	3	1	1	2	3	2	7	1	55	Secondary and higher secondary	Other backward class	Married	Never	Never	never	overweight	yes	yes	no	no	no	no	no	no	no	Urban
103016400420101	103016400420100	3	Punjab	164	No	1	2	1	1	4	1	1	1	4	2	8	1	71	Middle school or under	Scheduled caste	Married	Never	Never	never	normal	no	no	no	no	no	no	no	no	no	Urban
103016401120201	103016401120200	3	Punjab	164	No	1	2	1	1	4	2	1	1	4	4	11	2	56	Middle school or under	No or other caste	Married	Never	Never	never	overweight	no	no	no	no	no	no	no	no	no	Urban
103016401360101	103016401360100	3	Punjab	164	No	1	1	2	1	4	1	1	1	4	4	10	2	58	Secondary and higher secondary	Other backward class	Widowed	Never	Never	never	overweight	yes	no	no	no	no	no	no	no	no	Urban
103016500040101	103016500040100	3	Punjab	165	No	1	1	1	1	4	1	1	1	4	4	9	1	70	Secondary and higher secondary	No or other caste	Married	Never	Never	never	normal	no	no	no	no	no	no	no	no	no	Urban
103016500130101	103016500130100	3	Punjab	165	No	1	2	4	1	1	1	1	1	1	1	4	1	76	Middle school or under	No or other caste	Married	light	Never	never		yes	no	no	no	no	no	yes	no	no	Urban
103016500150103	103016500150100	3	Punjab	165	No	1	2	1	1	1	2	1	1	1	1	2	1	48	Secondary and higher secondary	No or other caste	Others	Never	Never	frequent	overweight	no	no	no	no	no	no	no	no	no	Urban
103016500240101	103016500240100	3	Punjab	165	No	1	1	1	1	4	1	1	1	4	4	9	1	79	Middle school or under	No or other caste	Widowed	Never	Never	never	overweight	no	yes	no	no	yes	no	no	no	no	Urban
103016500270301	103016500270300	3	Punjab	165	No	1	2	1	1	4	2	1	1	1	1	5	1	54	Secondary and higher secondary	No or other caste	Others	Never	Never	never	normal	no	no	yes	no	no	no	no	no	no	Urban
103016500470101	103016500470100	3	Punjab	165	No	1	1	1	1	4	1	1	1	2	1	4	1	63	Middle school or under	No or other caste	Married	Never	light	never	overweight	no	yes	no	no	no	no	no	no	no	Urban
103016500620101	103016500620100	3	Punjab	165	No	1	1	2	1	4	1	1	1	4	1	7	1	48	Secondary and higher secondary	No or other caste	Married	light	light	frequent	normal	no	no	no	no	no	no	no	no	no	Urban
103016500870102	103016500870100	3	Punjab	165	No	1	1	1	1	4	1	1	1	4	4	9	1	54	Middle school or under	No or other caste	Married	light	light	sometimes	overweight	yes	no	no	no	no	no	no	no	yes	Urban
103016500950101	103016500950100	3	Punjab	165	No	1	1	1	1	4	1	1	1	4	4	9	1	45	Secondary and higher secondary	No or other caste	Married	Never	Never	frequent	overweight	yes	no	no	no	no	no	no	no	no	Urban
103016501080201	103016501080200	3	Punjab	165	No	1	1	1	1	4	1	1	1	4	3	8	1	71	Secondary and higher secondary	No or other caste	Married	Never	light	never	underweight	yes	yes	no	no	no	no	no	no	no	Urban
103016501130101	103016501130100	3	Punjab	165	No	1	1	1	1	4	1	1	1	4	4	9	1	62	Above higher secondary	Other backward class	Married	Never	Never	frequent	overweight	yes	yes	no	no	no	no	no	no	no	Urban
103016501170102	103016501170100	3	Punjab	165	No	1	2	2	1	1	1	1	1	1	1	2	1	54	Middle school or under	Other backward class	Married	Never	light	frequent	overweight	no	no	no	no	no	no	yes	no	no	Urban
103016501250101	103016501250100	3	Punjab	165	No	2	3	3	1	2	2	2	2	1	2	10	2	62	Secondary and higher secondary	No or other caste	Married	Never	Never	never	overweight	yes	no	no	no	no	no	yes	yes	no	Urban
103016501340101	103016501340100	3	Punjab	165	No	1	1	3	1	1	1	1	1	1	1	2	1	58	Secondary and higher secondary	No or other caste	Married	Never	Never	never	overweight	yes	no	no	no	no	no	no	no	no	Urban
103016600060101	103016600060100	3	Punjab	166	No	1	2	2	3	2	2	1	1	1	1	6	1	48	Secondary and higher secondary	No or other caste	Married	Never	Never	frequent	normal	no	no	no	no	no	no	yes	no	no	Urban
103016600130102	103016600130100	3	Punjab	166	No	1	3	3	1	4	2	1	2	3	3	13	2	50	Secondary and higher secondary	No or other caste	Married	Never	Never	frequent	overweight	no	no	no	no	no	no	no	no	no	Urban
103016600160104	103016600160100	3	Punjab	166	No	1	1	2	1	1	1	1	1	1	1	1	1	58	Middle school or under	No or other caste	Married	Never	Never	frequent	overweight	no	no	no	no	no	no	no	no	no	Urban
103016600190101	103016600190100	3	Punjab	166	No	3	1	2	2	4	2	1	2	3	3	13	2	68	Secondary and higher secondary	No or other caste	Married	light	light	never	normal	yes	no	no	no	yes	yes	no	no	no	Urban
103016600220201	103016600220200	3	Punjab	166	No	1	2	3	1	2	2	1	1	1	2	6	1	75	Never	Scheduled caste	Married	Never	Never	frequent	normal	no	no	no	no	no	no	yes	yes	no	Urban
103016600280101	103016600280100	3	Punjab	166	No	1	1	1	1	4	1	1	1	4	4	9	1	45	Secondary and higher secondary	Other backward class	Married	Never	light	never	normal	no	no	no	no	no	no	no	no	no	Urban
103016600290101	103016600290100	3	Punjab	166	No	1	1	1	1	4	3	1	1	4	3	10	2	60	Middle school or under	No or other caste	Others	vigorous	moderate	never	normal	no	no	no	no	no	no	no	no	no	Urban
103016600320103	103016600320100	3	Punjab	166	No	1	1	2	1	1	1	1	1	1	1	1	1	45	Secondary and higher secondary	No or other caste	Married	light	Never	frequent	normal	yes	no	no	no	no	no	yes	no	yes	Urban
103016600440101	103016600440100	3	Punjab	166	No	1	2	1	1	4	2	1	1	4	2	9	1	59	Secondary and higher secondary	No or other caste	Others	light	moderate	frequent	normal	no	yes	no	no	no	no	no	no	no	Urban
103016600470101	103016600470100	3	Punjab	166	No	1	1	2	1	3	1	1	1	1	3	5	1	65	Secondary and higher secondary	No or other caste	Married	Never	Never	never	overweight	no	no	no	no	no	no	no	no	no	Urban
103016600550101	103016600550100	3	Punjab	166	No	1	2	2	2	4	1	1	1	3	3	10	2	55	Middle school or under	No or other caste	Married	light	heavy	seldom	normal	no	no	no	no	no	no	no	no	no	Urban
103016600760101	103016600760100	3	Punjab	166	Yes	1	1	1	1	4	1	1	1	4	2	7	1	70	Secondary and higher secondary	No or other caste	Married	Never	Never	never	normal	no	yes	no	no	no	no	no	no	no	Urban
103016600980101	103016600980100	3	Punjab	166	No	1	1	1	1	4	1	1	1	4	4	9	1	45	Middle school or under	No or other caste	Married	Never	Never	frequent	overweight	no	no	no	no	no	no	no	no	no	Urban
103016601440101	103016601440100	3	Punjab	166	No	1	3	2	1	2	2	1	1	1	2	6	1	45	Middle school or under	No or other caste	Married	Never	Never	frequent	normal	yes	no	no	no	no	no	yes	no	no	Urban
103016601520101	103016601520100	3	Punjab	166	No	1	1	1	1	4	1	1	1	4	2	7	1	62	Above higher secondary	No or other caste	Married	Never	moderate	frequent	overweight	no	no	no	no	no	no	no	no	no	Urban
[truncated: 28,110 more rows]
